# Supplementary material for: Transition bias influences the evolution of antibiotic resistance in Mycobacterium tuberculosis
Source: PLoS Biol. 2019 May 13;17(5):e3000265. doi: 10.1371/journal.pbio.3000265 (PMC6532934; doi:10.1371/journal.pbio.3000265)
Supplement: S1 Data — (XLSX) [file pbio.3000265.s001.xlsx]

## Sheet: Fig2
Basel
Paths
Number of transitions	74
Number of transversions	78
Ti:Tv	0.949
Lower 95% binomial confidence interval	0.681
Upper 95% binomial confidence interval	1.321
Events
Number of transitions	1755
Number of transversions	1020
Ti:Tv	1.721
Lower 95% binomial confidence interval	1.592
Upper 95% binomial confidence interval	1.86
Manson
Paths
Number of transitions	88
Number of transversions	120
Ti:Tv	0.733
Lower 95% binomial confidence interval	0.551
Upper 95% binomial confidence interval	0.974
Events
Number of transitions	1771
Number of transversions	900
Ti:Tv	1.968
Lower 95% binomial confidence interval	1.815
Upper 95% binomial confidence interval	2.135

## Sheet: Fig3
	Proportion of mutational paths
Mutation	Panel A	Panel B	Panel C	Panel D
G>C,C>G	11.7739	11.6955	15.8442	13.4577
G>T,C>A	12.7551	15.3503	4.8604	4.4766
A>T,T>A	5.3277	14.5536	4.672	5.7731
A>C,T>G	19.5349	15.8766	8.5488	7.343
G>A,C>T	18.6421	19.3706	26.1142	25.6005
A>G,T>C	31.9662	23.1534	39.9605	43.349

## Sheet: FigS1
Panel A			Panel B			Panel C			Panel D
Number of events	Number of paths		Number of events	Number of paths		Number of events	Number of paths		Number of events	Number of paths
1	16		1	37		0	1		1	66
2	11		2	12		1	23		2	13
3	6		3	6		2	12		3	9
4	6		4	2		3	4		4	6
5	3		5	2		4	9		5	3
7	2		6	1		5	4		6	3
9	4		8	1		6	2		8	2
11	1		9	3		7	3		9	2
13	1		12	1		11	3		10	2
17	1		13	1		13	2		12	1
18	1		16	1		16	2		13	1
19	1		17	1		17	2		15	1
20	1		18	1		18	2		16	1
21	1		24	1		20	1		19	2
22	1		27	1		27	1		28	1
23	1		28	1		31	1		30	3
24	1		29	2		38	1		39	1
26	1		31	2		39	1		44	1
28	1		33	1		40	1		54	1
30	2		34	1		42	1		321	1
31	1		43	2		65	1
41	1		73	1		409	1
47	1		93	1
49	1		95	1
57	1		127	1
76	1		150	1
88	1		156	1
128	1		159	1
143	1		352	1
163	1
213	1
272	1

## Sheet: FigS2
Panel A				Panel B
	Basel	Genome-wide		Basel			Genome-wide
Mutation	Proportion of mutational events (%)	Proportion of mutational events (%)		Number of events per path	Frequency		Number of events per path	Frequency
G>C,C>G	15.8442	10.2013		0	0.0066		1	0.96162
G>T,C>A	4.8604	9.9661		1	0.2566		2	0.0329527
A>T,T>A	4.672	2.5128		2	0.1513		3	0.00276107
A>C,T>G	8.5488	12.3679		3	0.0658		4	0.000917083
G>A,C>T	26.1142	40.8031		4	0.0987		5	0.000406137
A>G,T>C	39.9605	24.1487		5	0.0461		6	0.000268574
				6	0.0132		7	0.00016704
				7	0.0329		8	0.000114635
				9	0.0263		9	0.000124461
				11	0.0263		10	5.568e-05
				13	0.0197		11	6.55059e-05
				16	0.0132		12	2.94777e-05
				17	0.0197		13	4.58541e-05
				18	0.0197		14	3.2753e-05
				19	0.0066		15	2.94777e-05
				20	0.0132		16	2.94777e-05
				21	0.0066		17	2.62024e-05
				22	0.0066		18	1.31012e-05
				23	0.0066		19	1.63765e-05
				24	0.0066		20	2.29271e-05
				26	0.0066		21	3.60282e-05
				27	0.0066		22	1.31012e-05
				28	0.0066		23	1.63765e-05
				30	0.0132		24	1.96518e-05
				31	0.0132		25	1.31012e-05
				38	0.0066		26	6.55059e-06
				39	0.0066		27	9.82589e-06
				40	0.0066		28	9.82589e-06
				41	0.0066		29	6.55059e-06
				42	0.0066		30	6.55059e-06
				47	0.0066		31	1.63765e-05
				49	0.0066		33	3.2753e-06
				57	0.0066		35	6.55059e-06
				65	0.0066		37	9.82589e-06
				76	0.0066		38	9.82589e-06
				88	0.0066		39	9.82589e-06
				128	0.0066		40	3.2753e-06
				143	0.0066		42	9.82589e-06
				163	0.0066		46	3.2753e-06
				213	0.0066		47	3.2753e-06
				272	0.0066		49	6.55059e-06
				409	0.0066		51	3.2753e-06
							52	3.2753e-06
							53	3.2753e-06
							55	6.55059e-06
							56	3.2753e-06
							57	3.2753e-06
							60	3.2753e-06
							65	3.2753e-06
							74	3.2753e-06
							80	3.2753e-06
							81	3.2753e-06
							88	3.2753e-06
							90	3.2753e-06
							91	3.2753e-06
							94	3.2753e-06
							100	3.2753e-06
							106	6.55059e-06
							128	3.2753e-06
							143	3.2753e-06
							163	3.2753e-06
							213	3.2753e-06
							272	3.2753e-06
							409	3.2753e-06

## Sheet: FigS3
	G>C,C>G	G>T,C>A	A>T,T>A	A>C,T>G	G>A,C>T	A>G,T>C
Frequency in Basel dataset	0.158	0.049	0.047	0.086	0.261	0.4
Proportion of mutational events (%)	Frequency in null model	Frequency in null model	Frequency in null model	Frequency in null model	Frequency in null model	Frequency in null model
0	0.25295	0.26381	0.88542	0.26351	0	0.01139
0.111111	0.57386	0.56872	0.0919	0.48904	0.00441	0.31642
0.222222	0.15472	0.14979	0.02128	0.17951	0.11561	0.34779
0.333333	0.01769	0.01715	0.00137	0.05878	0.31684	0.22125
0.444444	0.00078	0.00053	3e-05	0.00875	0.33582	0.08699
0.555556	0	0	0	0.00041	0.18262	0.0154
0.666667	0	0	0	0	0.04262	0.00075
0.777778	0	0	0	0	0.00208	1e-05
0.888889	0	0	0	0	0	0
1	0	0	0	0	0	0

## Sheet: FigS4
Panel A				Panel B
Number of sampled events	Fraction of sampled paths that are transitions	Standard deviation		Number of sampled events	Fraction of sampled paths that are transitions	Standard deviation
1	0.632057	0.482246		1	0.66346	0.472526
2	0.632852	0.34092		2	0.662597	0.334202
3	0.634946	0.273317		3	0.662111	0.269583
4	0.637359	0.233118		4	0.661986	0.231173
5	0.639088	0.205762		5	0.66115	0.205377
6	0.640977	0.186325		6	0.66082	0.186544
7	0.642262	0.171732		7	0.659899	0.172072
8	0.643428	0.160041		8	0.659202	0.160517
10	0.644875	0.143107		10	0.657478	0.143594
11	0.645281	0.136653		11	0.656641	0.137136
13	0.645703	0.126061		13	0.654616	0.126574
16	0.64511	0.115055		15	0.65271	0.118766
18	0.644381	0.10909		18	0.649451	0.109631
22	0.641809	0.100205		21	0.645985	0.102717
25	0.639611	0.0950069		25	0.641043	0.0955162
30	0.635218	0.0882156		29	0.636292	0.0900419
35	0.630633	0.082784		35	0.628967	0.0834876
41	0.625156	0.0774737		41	0.622157	0.0782359
49	0.618361	0.0719888		48	0.614539	0.0735325
57	0.612231	0.0676191		56	0.606661	0.0691416
67	0.605291	0.0631204		66	0.597453	0.0646533
79	0.598169	0.0587629		77	0.588745	0.0608628
93	0.591028	0.0548569		91	0.579174	0.0568146
109	0.584291	0.0512155		107	0.569648	0.0533377
128	0.577603	0.0478483		125	0.560745	0.0501142
151	0.570922	0.0446579		147	0.551466	0.0470597
177	0.564766	0.0417828		173	0.542333	0.0443118
208	0.558756	0.0391819		203	0.533466	0.0418242
245	0.552795	0.0367979		239	0.524556	0.0394765
288	0.547117	0.0346049		280	0.516129	0.0374685
339	0.541638	0.0326118		329	0.507712	0.0356129
398	0.536518	0.030783		387	0.499569	0.0337924
468	0.531741	0.0291155		454	0.491766	0.0321287
550	0.52722	0.0275295		534	0.484492	0.030558
647	0.523009	0.0260029		627	0.477651	0.0290854
760	0.519219	0.0245633		737	0.471278	0.0275207
894	0.515735	0.0231195		865	0.465396	0.0260533
1051	0.512608	0.0216836		1016	0.460047	0.0245741
1236	0.509668	0.0202553		1194	0.45512	0.0230945
1453	0.507103	0.0188748		1403	0.450683	0.021594
1708	0.50469	0.0174562		1648	0.446639	0.0201011
2008	0.502558	0.0161103		1936	0.443036	0.0185945
2360	0.500609	0.0147362		2274	0.439792	0.0170773
2775	0.498843	0.0134004		2671	0.436831	0.0155515

## Sheet: FigS5
Panel A					Panel B					Panel C					Panel D
Number of sampled paths	Fraction of sampled paths that are transitions	Minimum 95% binomial confidence interval	Maximum 95% binomial confidence interval		Number of sampled paths	Fraction of sampled paths that are transitions	Minimum 95% binomial confidence interval	Maximum 95% binomial confidence interval		Number of sampled events	Fraction of sampled events that are transitions	Minimum 95% binomial confidence interval	Maximum 95% binomial confidence interval		Number of sampled events	Fraction of sampled events that are transitions	Minimum 95% binomial confidence interval	Maximum 95% binomial confidence interval
2	0.48675	0.0435568	0.952253		2	0.4225	0.0341891	0.941303		2	0.62165	0.0666148	0.971854		2	0.64475	0.0714373	0.974337
3	0.4826	0.0693196	0.920671		3	0.424767	0.054986	0.902335		3	0.625933	0.11554	0.95606		3	0.648433	0.123495	0.960961
4	0.48765	0.0945414	0.895862		4	0.424975	0.07273	0.869319		4	0.617625	0.151509	0.939647		4	0.64735	0.166056	0.948266
5	0.48688	0.11572	0.872017		5	0.42528	0.089361	0.840452		5	0.62616	0.188851	0.929646		5	0.6467	0.201154	0.936746
6	0.48785	0.134415	0.852572		6	0.422583	0.102985	0.814088		6	0.625117	0.216809	0.917231		6	0.6497	0.232999	0.927409
7	0.487529	0.150709	0.83458		7	0.423629	0.116441	0.793582		7	0.625471	0.241155	0.90666		7	0.645271	0.255195	0.915915
8	0.48845	0.166076	0.81929		8	0.424138	0.128733	0.775219		8	0.624425	0.260716	0.896704		8	0.646225	0.27794	0.906984
9	0.484411	0.177067	0.802045		9	0.423422	0.138943	0.758579		9	0.626367	0.28049	0.888467		9	0.644744	0.295413	0.898021
10	0.48607	0.189773	0.790748		10	0.42248	0.148318	0.743272		10	0.6237	0.294319	0.878501		10	0.64825	0.314541	0.892486
11	0.486582	0.200645	0.779881		11	0.425091	0.158937	0.7325		11	0.6233	0.307797	0.870724		11	0.644255	0.325893	0.882876
12	0.487433	0.210782	0.770447		12	0.42155	0.164893	0.718002		12	0.625025	0.322038	0.864364		12	0.643892	0.338304	0.876168
13	0.487138	0.219717	0.760605		13	0.422769	0.173297	0.708544		13	0.622408	0.330821	0.856279		13	0.646323	0.352118	0.87141
14	0.488779	0.22915	0.7533		14	0.423771	0.181331	0.699588		14	0.624921	0.343364	0.851595		14	0.646157	0.362441	0.865581
15	0.4897	0.237561	0.746049		15	0.422	0.186622	0.689316		15	0.625933	0.353378	0.846748		15	0.645693	0.371672	0.859744
16	0.487875	0.242837	0.737561		16	0.420369	0.191095	0.680256		16	0.624881	0.361057	0.840513		16	0.648787	0.383209	0.856842
17	0.488176	0.249625	0.731008		17	0.4236	0.199411	0.675471		17	0.625988	0.369873	0.836282		17	0.646065	0.388597	0.85034
18	0.48625	0.253922	0.723275		18	0.422367	0.203632	0.667689		18	0.627989	0.378812	0.833171		18	0.646106	0.39589	0.846024
19	0.488263	0.261209	0.719115		19	0.423521	0.209495	0.662383		19	0.623968	0.381679	0.825866		19	0.644537	0.401042	0.840886
20	0.48695	0.265368	0.712552		20	0.422965	0.213813	0.655906		20	0.62526	0.389114	0.822612		20	0.647225	0.410249	0.838506
21	0.4865	0.26982	0.707145		21	0.422305	0.217701	0.649764		21	0.624781	0.394507	0.818229		21	0.646352	0.415083	0.83437
22	0.486959	0.27484	0.702734		22	0.424127	0.223128	0.646433		22	0.625464	0.400436	0.815142		22	0.64515	0.419624	0.829706
23	0.485287	0.277705	0.696814		23	0.42293	0.226075	0.640491		23	0.624435	0.404485	0.810844		23	0.644352	0.423697	0.826052
24	0.485712	0.28212	0.69298		24	0.424162	0.230749	0.637108		24	0.624838	0.409681	0.807737		24	0.645887	0.430133	0.823896
25	0.485848	0.286098	0.689094		25	0.421956	0.232428	0.630781		25	0.624968	0.414173	0.804769		25	0.646796	0.435582	0.821543
26	0.486508	0.290364	0.685855		26	0.422169	0.235968	0.626877		26	0.624165	0.417609	0.801114		26	0.646081	0.439107	0.81817
27	0.487526	0.294707	0.683197		27	0.422215	0.239111	0.623128		27	0.623841	0.421263	0.797984		27	0.646374	0.4434	0.815689
28	0.486593	0.297149	0.678991		28	0.423986	0.243517	0.621232		28	0.625979	0.427126	0.796936		28	0.645482	0.446398	0.812311
29	0.48621	0.30001	0.675345		29	0.423045	0.245626	0.616863		29	0.627179	0.431906	0.795268		29	0.644362	0.448872	0.808958
30	0.487967	0.304475	0.673932		30	0.42173	0.247262	0.612321		30	0.625173	0.433226	0.791267		30	0.645293	0.453261	0.80727
31	0.486852	0.306401	0.669919		31	0.423855	0.251632	0.611253		31	0.624784	0.436182	0.788444		31	0.646755	0.458006	0.806129
32	0.486887	0.309109	0.667194		32	0.424019	0.254312	0.608392		32	0.625378	0.439863	0.786622		32	0.644453	0.458802	0.802108
33	0.488879	0.313535	0.666301		33	0.423358	0.256126	0.604934		33	0.624021	0.441455	0.783312		33	0.645103	0.462448	0.800492
34	0.486771	0.314099	0.661841		34	0.423544	0.258594	0.602379		34	0.624876	0.44507	0.781945		34	0.645779	0.465988	0.79899
35	0.487406	0.317101	0.659929		35	0.42292	0.260267	0.599169		35	0.625726	0.448625	0.78059		35	0.64698	0.469841	0.798093
36	0.487658	0.319666	0.657763		36	0.422608	0.262131	0.596355		36	0.6257	0.451192	0.7786		36	0.646225	0.471738	0.795545
37	0.488289	0.322454	0.656075		37	0.422659	0.264185	0.594032		37	0.623635	0.451615	0.774985		37	0.645519	0.473545	0.793132
38	0.486876	0.32327	0.652611		38	0.423695	0.267054	0.592722		38	0.624753	0.455154	0.774046		38	0.646711	0.477127	0.792386
39	0.485533	0.324156	0.649195		39	0.422628	0.26802	0.589471		39	0.6248	0.457477	0.772335		39	0.645908	0.478641	0.790014
40	0.486428	0.326894	0.648051		40	0.42234	0.269642	0.58701		40	0.624292	0.459138	0.77024		40	0.645813	0.480796	0.788268
41	0.48718	0.32951	0.646776		41	0.421432	0.2706	0.584076		41	0.625815	0.462816	0.769848		41	0.645376	0.482461	0.786355
42	0.486712	0.330943	0.644427		42	0.423062	0.27378	0.583634		42	0.624521	0.463542	0.767185		42	0.645193	0.484384	0.78462
43	0.487533	0.333445	0.643404		43	0.422688	0.275062	0.581392		43	0.62324	0.464229	0.764551		43	0.645647	0.486823	0.783526
44	0.486998	0.334688	0.641125		44	0.422339	0.276372	0.579177		44	0.625191	0.468124	0.764688		44	0.645791	0.488883	0.782217
45	0.48684	0.336248	0.639231		45	0.423513	0.278968	0.578526		45	0.62596	0.470736	0.763904		45	0.6468	0.491748	0.781693
46	0.487113	0.338117	0.637832		46	0.422448	0.279556	0.57572		46	0.625422	0.471937	0.762081		46	0.64562	0.492375	0.779307
47	0.48596	0.33861	0.635145		47	0.423851	0.282238	0.575436		47	0.625934	0.474199	0.761138		47	0.645598	0.494105	0.777958
48	0.486019	0.340174	0.633654		48	0.423	0.2829	0.57297		48	0.623925	0.473876	0.75805		48	0.645317	0.495478	0.776464
49	0.487163	0.342739	0.633197		49	0.422388	0.283746	0.570774		49	0.6242	0.475717	0.757056		49	0.646871	0.498703	0.776537
50	0.486718	0.343753	0.631315		50	0.422934	0.285553	0.569794		50	0.625722	0.478855	0.757088		50	0.646084	0.499442	0.774698
51	0.48681	0.345245	0.629963		51	0.423704	0.287529	0.569077		51	0.62448	0.479108	0.754812		51	0.645927	0.50079	0.773415
52	0.487473	0.347218	0.629208		52	0.422663	0.287853	0.566615		52	0.625798	0.48189	0.754803		52	0.64524	0.501595	0.771663
53	0.487975	0.348977	0.628367		53	0.423491	0.289839	0.566013		53	0.624979	0.482556	0.752878		53	0.644089	0.501926	0.76949
54	0.486959	0.34934	0.62606		54	0.42338	0.290953	0.564524		54	0.625102	0.484036	0.751903		54	0.645915	0.505164	0.770011
55	0.486864	0.350493	0.6247		55	0.422345	0.291178	0.562185		55	0.624445	0.48474	0.750224		55	0.645358	0.505966	0.768465
56	0.486286	0.351166	0.622907		56	0.423661	0.2935	0.562191		56	0.624939	0.486564	0.749584		56	0.645523	0.507434	0.767605
57	0.487063	0.353058	0.62246		57	0.422477	0.293562	0.559742		57	0.625307	0.488213	0.748876		57	0.646525	0.509777	0.767441
58	0.487064	0.354228	0.621267		58	0.422678	0.294797	0.55874		58	0.6247	0.488847	0.74733		58	0.64544	0.509928	0.765513
59	0.486646	0.354958	0.619721		59	0.421858	0.295126	0.556716		59	0.62421	0.489568	0.745907		59	0.646175	0.511913	0.765186
60	0.486858	0.356253	0.618806		60	0.422855	0.297068	0.55653		60	0.62381	0.490304	0.744632		60	0.647888	0.514839	0.76577
61	0.486869	0.357346	0.61771		61	0.422456	0.297692	0.555015		61	0.623785	0.491501	0.743598		61	0.645246	0.513323	0.762521
62	0.486774	0.358287	0.616568		62	0.423663	0.299786	0.555089		62	0.625021	0.493848	0.743804		62	0.645544	0.514743	0.761907
63	0.486729	0.359278	0.615469		63	0.422757	0.299909	0.553121		63	0.625224	0.495163	0.743074		63	0.645278	0.515573	0.760804
64	0.487466	0.360961	0.615169		64	0.423348	0.301383	0.552654		64	0.625827	0.496817	0.742763		64	0.646081	0.517484	0.760647
65	0.486671	0.361179	0.613418		65	0.423375	0.30233	0.551644		65	0.624698	0.496759	0.740859		65	0.646692	0.519169	0.760345
66	0.486089	0.361588	0.61188		66	0.422486	0.302414	0.549753		66	0.625586	0.498666	0.740827		66	0.645386	0.518851	0.758389
67	0.48689	0.36327	0.611706		67	0.422816	0.303598	0.54909		67	0.625394	0.499478	0.739825		67	0.644587	0.519047	0.756871
68	0.486803	0.364123	0.61067		68	0.423213	0.304808	0.548532		68	0.623741	0.498758	0.73756		68	0.645454	0.520902	0.756872
69	0.486935	0.365125	0.609903		69	0.422793	0.305267	0.547169		69	0.624686	0.500694	0.737594		69	0.645467	0.52188	0.756111
70	0.487034	0.366092	0.609109		70	0.422609	0.305918	0.546065		70	0.624356	0.501303	0.736514		70	0.645356	0.522707	0.75526
71	0.486832	0.366761	0.608037		71	0.423108	0.307183	0.54566		71	0.62523	0.503101	0.736545		71	0.646821	0.525138	0.755814
72	0.486951	0.367715	0.607295		72	0.422953	0.307831	0.544621		72	0.625651	0.504422	0.736184		72	0.645571	0.52475	0.753988
73	0.488015	0.369552	0.607481		73	0.422841	0.308514	0.543633		73	0.625496	0.505147	0.735309		73	0.646125	0.526219	0.753752
74	0.486649	0.369053	0.605347		74	0.422531	0.308977	0.542487		74	0.624407	0.504902	0.733612		74	0.645836	0.526774	0.752814
75	0.486992	0.370165	0.604879		75	0.423961	0.311039	0.543082		75	0.625312	0.506673	0.733716		75	0.644779	0.526527	0.751196
76	0.485529	0.369538	0.602683		76	0.423145	0.311021	0.54145		76	0.624595	0.506749	0.732401		76	0.646024	0.528653	0.751618
77	0.487531	0.372211	0.60384		77	0.422823	0.311433	0.540339		77	0.6239	0.506866	0.731083		77	0.646044	0.52948	0.750985
78	0.486132	0.371623	0.601726		78	0.422773	0.312093	0.539502		78	0.625509	0.509285	0.731883		78	0.646006	0.530222	0.750323
79	0.487242	0.373411	0.602058		79	0.423024	0.313018	0.538983		79	0.62499	0.509536	0.730761		79	0.64672	0.531734	0.750331
80	0.48613	0.373061	0.600257		80	0.423539	0.314169	0.538745		80	0.625544	0.510873	0.730612		80	0.646317	0.532075	0.749359
81	0.486417	0.374047	0.59981		81	0.423069	0.314397	0.53754		81	0.624106	0.51015	0.728689		81	0.64577	0.532275	0.748247
82	0.48656	0.374873	0.599247		82	0.423149	0.315132	0.536888		82	0.624993	0.511783	0.728879		82	0.646341	0.533605	0.748153
83	0.486829	0.375811	0.598814		83	0.422917	0.315554	0.535948		83	0.624831	0.512329	0.728137		83	0.6449	0.532851	0.746265
84	0.486845	0.37649	0.598155		84	0.423001	0.316264	0.535332		84	0.625276	0.513509	0.727925		84	0.64558	0.534258	0.746297
85	0.486536	0.376853	0.597186		85	0.422924	0.316807	0.534573		85	0.624956	0.51388	0.727047		85	0.645891	0.535265	0.746016
86	0.486902	0.377844	0.596889		86	0.422584	0.317105	0.533554		86	0.62514	0.514746	0.72664		86	0.646217	0.536298	0.745738
87	0.487274	0.378835	0.596604		87	0.423191	0.318271	0.533495		87	0.625337	0.515608	0.726263		87	0.646054	0.536801	0.745041
88	0.486067	0.378295	0.594803		88	0.423798	0.319422	0.533454		88	0.624875	0.515793	0.725288		88	0.647039	0.538475	0.745386
89	0.486912	0.37972	0.595		89	0.423625	0.319843	0.532638		89	0.624873	0.516441	0.724735		89	0.645096	0.537132	0.743094
90	0.487224	0.380621	0.594692		90	0.423024	0.31985	0.531412		90	0.625421	0.517643	0.724689		90	0.645487	0.538168	0.742926
91	0.486854	0.380858	0.59373		91	0.422952	0.320344	0.530719		91	0.625116	0.517947	0.723892		91	0.644846	0.538133	0.741834
92	0.486908	0.381483	0.593198		92	0.42336	0.321273	0.530523		92	0.624546	0.517983	0.722845		92	0.646499	0.540424	0.742845
93	0.487774	0.382899	0.59345		93	0.422346	0.320872	0.528908		93	0.62472	0.518778	0.722478		93	0.644086	0.538568	0.740141
94	0.487128	0.382834	0.592255		94	0.423433	0.322424	0.529403		94	0.625068	0.519724	0.722293		94	0.645698	0.540827	0.741103
95	0.486936	0.383198	0.59151		95	0.423221	0.322758	0.528607		95	0.624551	0.519766	0.721337		95	0.646361	0.542098	0.741217
96	0.486539	0.383371	0.590559		96	0.422859	0.322932	0.52768		96	0.624792	0.520581	0.721073		96	0.644967	0.541227	0.739488
97	0.487024	0.384371	0.59049		97	0.423174	0.32374	0.527431		97	0.624415	0.520774	0.720234		97	0.644777	0.541603	0.738842
98	0.486512	0.384405	0.589456		98	0.422491	0.323602	0.526195		98	0.624708	0.521654	0.720003		98	0.645784	0.543216	0.739273
99	0.486703	0.385114	0.589109		99	0.423552	0.325086	0.526717		99	0.62524	0.522724	0.720044		99	0.645468	0.543429	0.738541
100	0.486774	0.385696	0.588656		100	0.423338	0.325381	0.525961		100	0.624502	0.522513	0.718902		100	0.644902	0.543397	0.737567
101	0.486962	0.386383	0.588327		101	0.422753	0.325312	0.524849		101	0.625567	0.524136	0.719422		101	0.645714	0.544755	0.737873
102	0.487174	0.387092	0.58802		102	0.422992	0.325998	0.524579		102	0.62496	0.524042	0.718413		102	0.645335	0.544888	0.737093
103	0.486752	0.387172	0.587115		103	0.42257	0.326072	0.52364		103	0.625022	0.524628	0.718021		103	0.646029	0.54613	0.737284
104	0.487027	0.387917	0.586895		104	0.423585	0.327486	0.524151		104	0.624865	0.524972	0.717445		104	0.646002	0.546607	0.736838
105	0.486947	0.388318	0.58633		105	0.423338	0.327713	0.523403		105	0.624504	0.525103	0.716683		105	0.645464	0.54656	0.735924
106	0.487269	0.389098	0.58617		106	0.422491	0.327361	0.522066		106	0.624144	0.525227	0.71593		106	0.645949	0.547554	0.735952
107	0.486998	0.389304	0.58543		107	0.422398	0.327719	0.521486		107	0.624631	0.526226	0.715943		107	0.646114	0.548204	0.735703
108	0.48705	0.389809	0.585019		108	0.423337	0.329038	0.52195		108	0.625104	0.527175	0.715981		108	0.645828	0.548389	0.735041
109	0.486787	0.39001	0.5843		109	0.423295	0.329433	0.521435		109	0.625151	0.5277	0.715614		109	0.646129	0.549177	0.734915
110	0.487375	0.391024	0.584424		110	0.423285	0.329843	0.520966		110	0.625535	0.52856	0.715565		110	0.645906	0.549412	0.734322
111	0.486754	0.390863	0.58337		111	0.422583	0.329594	0.519809		111	0.625167	0.528652	0.71482		111	0.645322	0.549277	0.733394
112	0.486935	0.391469	0.583109		112	0.422387	0.329823	0.51916		112	0.626189	0.530148	0.715375		112	0.645596	0.550016	0.733262
113	0.486958	0.391922	0.582695		113	0.423125	0.330925	0.519456		113	0.624415	0.528773	0.713359		113	0.645525	0.55039	0.73282
114	0.486929	0.392317	0.582237		114	0.423552	0.33173	0.519445		114	0.624301	0.529109	0.712861		114	0.644932	0.550227	0.731898
115	0.487067	0.392865	0.581951		115	0.423102	0.331704	0.51856		115	0.6243	0.529539	0.712488		115	0.646054	0.551819	0.73256
116	0.486828	0.393045	0.581299		116	0.422937	0.331937	0.51797		116	0.624584	0.530256	0.712382		116	0.645682	0.55186	0.731862
117	0.486777	0.393399	0.580841		117	0.423016	0.332396	0.517631		117	0.624332	0.530423	0.711779		117	0.646356	0.552985	0.732117
118	0.486598	0.393627	0.580258		118	0.422932	0.332705	0.517123		118	0.624743	0.531259	0.711802		118	0.644771	0.551775	0.730304
119	0.486834	0.394253	0.580087		119	0.423134	0.333268	0.516919		119	0.624787	0.531721	0.71148		119	0.645158	0.552586	0.730311
120	0.486752	0.394564	0.579609		120	0.423194	0.3337	0.516572		120	0.624452	0.531795	0.710808		120	0.645613	0.553455	0.730392
121	0.486625	0.394827	0.579092		121	0.422967	0.333857	0.515939		121	0.625189	0.532947	0.711145		121	0.645222	0.553455	0.729693
122	0.487023	0.395594	0.579096		122	0.422865	0.334122	0.515443		122	0.624765	0.532914	0.710403		122	0.646089	0.554738	0.730161
123	0.486791	0.395746	0.578487		123	0.423459	0.335046	0.515645		123	0.624504	0.533039	0.70982		123	0.645568	0.554608	0.729335
124	0.486802	0.396128	0.57812		124	0.422835	0.334809	0.514636		124	0.625831	0.534787	0.710712		124	0.646064	0.5555	0.729468
125	0.486956	0.396646	0.577898		125	0.423337	0.335633	0.51476		125	0.62486	0.534173	0.709481		125	0.645507	0.555314	0.728626
126	0.486675	0.396736	0.577254		126	0.423031	0.335693	0.514073		126	0.6256	0.535308	0.709839		126	0.646083	0.556285	0.728836
127	0.486645	0.397065	0.576862		127	0.423561	0.336537	0.514233		127	0.62495	0.53502	0.708906		127	0.645633	0.556199	0.728101
128	0.486659	0.397432	0.576516		128	0.423286	0.336612	0.513592		128	0.625463	0.535906	0.709069		128	0.646311	0.55727	0.728409
129	0.486567	0.397696	0.57607		129	0.423068	0.336742	0.513009		129	0.625205	0.536008	0.708511		129	0.645649	0.556946	0.727494
130	0.487079	0.39854	0.576221		130	0.422872	0.336884	0.512454		130	0.624477	0.535624	0.707519		130	0.646097	0.557772	0.727597
131	0.486887	0.398694	0.575686		131	0.423576	0.337883	0.512802		131	0.625668	0.537204	0.708311		131	0.646388	0.55843	0.72756
132	0.48694	0.399085	0.575394		132	0.423339	0.337983	0.512215		132	0.625222	0.537098	0.70759		132	0.645978	0.558362	0.72688
133	0.487049	0.399526	0.575161		133	0.422845	0.337829	0.511375		133	0.625362	0.537585	0.70742		133	0.646193	0.558928	0.726786
134	0.486978	0.399789	0.574755		134	0.423523	0.338793	0.51171		134	0.625681	0.538257	0.707417		134	0.645674	0.558743	0.726007
135	0.486925	0.400063	0.574373		135	0.42304	0.338646	0.510886		135	0.624502	0.537407	0.706004		135	0.645628	0.559032	0.725677
136	0.486932	0.400396	0.57405		136	0.423098	0.339011	0.510609		136	0.625145	0.5384	0.706309		136	0.645863	0.559611	0.725605
137	0.486977	0.400759	0.57377		137	0.422923	0.33915	0.510102		137	0.624981	0.538552	0.705879		137	0.646641	0.560741	0.726046
138	0.486958	0.401057	0.573431		138	0.423126	0.339645	0.50998		138	0.624323	0.538213	0.704972		138	0.645657	0.560064	0.724847
139	0.486954	0.401367	0.573109		139	0.422953	0.339781	0.509479		139	0.625265	0.539504	0.705564		139	0.645891	0.560627	0.724788
140	0.487011	0.401731	0.572851		140	0.423346	0.340451	0.509556		140	0.625243	0.539805	0.705259		140	0.646126	0.561191	0.724729
141	0.486837	0.40187	0.572369		141	0.42373	0.341113	0.509622		141	0.624562	0.539428	0.704341		141	0.645443	0.560804	0.723826
142	0.486732	0.402071	0.571959		142	0.422503	0.34023	0.508078		142	0.624319	0.539487	0.703846		142	0.646339	0.562049	0.724379
143	0.486771	0.402409	0.571693		143	0.423153	0.341137	0.508421		143	0.625164	0.540671	0.704354		143	0.646494	0.56252	0.724256
144	0.487004	0.402933	0.571621		144	0.423045	0.341318	0.508006		144	0.625707	0.541536	0.704589		144	0.645654	0.561963	0.723213
145	0.486776	0.403005	0.571098		145	0.423018	0.341573	0.507674		145	0.624184	0.540285	0.702895		145	0.645239	0.561838	0.722569
146	0.486896	0.403413	0.570922		146	0.422586	0.341439	0.506939		146	0.624595	0.540998	0.703022		146	0.64574	0.56265	0.722781
147	0.486812	0.403619	0.570547		147	0.423359	0.342453	0.507417		147	0.624426	0.541131	0.702594		147	0.646212	0.563436	0.722959
148	0.486847	0.403938	0.570292		148	0.422968	0.342355	0.506729		148	0.624814	0.541817	0.702705		148	0.645318	0.562817	0.72187
149	0.486823	0.404198	0.569984		149	0.422911	0.342571	0.506381		149	0.624765	0.542064	0.702396		149	0.645489	0.563288	0.721774
150	0.486853	0.404506	0.56973		150	0.423111	0.343028	0.506293		150	0.624709	0.542291	0.702094		150	0.645891	0.563985	0.721905
151	0.486864	0.404793	0.569461		151	0.423033	0.343219	0.505929		151	0.624705	0.542571	0.701839		151	0.645734	0.56411	0.721513
152	0.486842	0.405046	0.569161		152	0.423449	0.343878	0.506063		152	0.624563	0.542715	0.70145		152	0.644942	0.563585	0.720524
					153	0.422845	0.343561	0.505177		153	0.624907	0.543349	0.701523		153	0.646043	0.564993	0.721312
					154	0.422794	0.34377	0.504849		154	0.624549	0.543263	0.700941		154	0.645581	0.564798	0.72064
					155	0.422956	0.344179	0.504737		155	0.625415	0.544421	0.701513		155	0.645294	0.564776	0.720135
					156	0.422998	0.344472	0.504507		156	0.625649	0.544926	0.701499		156	0.645481	0.565239	0.720076
					157	0.423352	0.345062	0.504592		157	0.62502	0.54456	0.700663		157	0.645725	0.565761	0.720072
					158	0.422962	0.344934	0.503936		158	0.624884	0.54469	0.700297		158	0.645916	0.566227	0.720014
					159	0.422782	0.345007	0.503491		159	0.624511	0.544577	0.699709		159	0.64561	0.566179	0.719498
					160	0.422906	0.34537	0.503352		160	0.624875	0.545208	0.699822		160	0.645121	0.565937	0.718815
					161	0.423113	0.345807	0.503303		161	0.624703	0.545291	0.699431		161	0.64605	0.567156	0.719454
					162	0.42313	0.346064	0.503062		162	0.625041	0.545892	0.699522		162	0.645461	0.566797	0.718693
					163	0.422781	0.345965	0.502457		163	0.625141	0.546241	0.699399		163	0.645557	0.567156	0.718556
					164	0.422965	0.346375	0.50239		164	0.625343	0.546704	0.699362		164	0.645181	0.567015	0.717992
					165	0.422942	0.346585	0.502118		165	0.625296	0.546904	0.699097		165	0.645791	0.567893	0.718345
					166	0.422818	0.346697	0.501746		166	0.624804	0.546652	0.698412		166	0.645832	0.568189	0.718162
					167	0.423202	0.347292	0.501888		167	0.625077	0.547181	0.698446		167	0.64547	0.568062	0.71761
					168	0.423034	0.347356	0.501476		168	0.624802	0.547139	0.697975		168	0.645189	0.568015	0.717138
					169	0.423205	0.347745	0.501407		169	0.624957	0.54754	0.697907		169	0.645977	0.569061	0.717671
					170	0.423037	0.347806	0.501		170	0.625413	0.548244	0.698125		170	0.645375	0.568684	0.716897
					171	0.423187	0.348171	0.500914		171	0.624494	0.547542	0.697048		171	0.645654	0.569205	0.716955
					172	0.423277	0.348475	0.50077		172	0.62497	0.548265	0.697287		172	0.645977	0.569777	0.717048
					173	0.423314	0.348726	0.500576		173	0.625091	0.548613	0.697202		173	0.645845	0.569874	0.716719
					174	0.423195	0.348826	0.500227		174	0.624457	0.548199	0.696396		174	0.645703	0.569953	0.716393
					175	0.423145	0.348991	0.499948		175	0.625357	0.549345	0.697043		175	0.645961	0.57045	0.716432
					176	0.423041	0.349101	0.499617		176	0.624651	0.548857	0.696167		176	0.645869	0.570573	0.716158
					177	0.422969	0.349242	0.499322		177	0.624797	0.549229	0.696107		177	0.646363	0.571313	0.716417
					178	0.423116	0.34959	0.499246		178	0.624944	0.549604	0.696046		178	0.645786	0.570938	0.715687
					179	0.423055	0.349738	0.498965		179	0.624862	0.549741	0.695772		179	0.645144	0.570506	0.714884
					180	0.423199	0.350079	0.498892		180	0.624868	0.549959	0.695589		180	0.645696	0.571291	0.715212
					181	0.422978	0.350069	0.498452		181	0.625127	0.550447	0.695635		181	0.646045	0.571859	0.715357
					182	0.423173	0.350457	0.498433		182	0.625275	0.550805	0.69559		182	0.645449	0.571464	0.714608
					183	0.423107	0.350592	0.498154		183	0.624515	0.550246	0.694677		183	0.645037	0.571254	0.714034
					184	0.422999	0.350686	0.497834		184	0.624934	0.55089	0.69488		184	0.646157	0.572611	0.714906
					185	0.423094	0.350973	0.49772		185	0.624562	0.550715	0.694346		185	0.645601	0.572249	0.714201
					186	0.423404	0.351465	0.497825		186	0.625103	0.551475	0.694672		186	0.64554	0.572401	0.713956
					187	0.423188	0.351449	0.497401		187	0.624821	0.551398	0.694217		187	0.645593	0.572659	0.713826
					188	0.423257	0.351708	0.497266		188	0.624485	0.551256	0.693719		188	0.645929	0.573207	0.713965
					189	0.423181	0.351824	0.496987		189	0.624406	0.551381	0.693462		189	0.646484	0.573981	0.714308
					190	0.423043	0.351879	0.496647		190	0.624967	0.552153	0.693814		190	0.645035	0.57269	0.712774
					191	0.423121	0.35214	0.496526		191	0.62483	0.552212	0.693508		191	0.645795	0.573668	0.713315
					192	0.422993	0.352203	0.496199		192	0.624824	0.552404	0.693324		192	0.645085	0.573142	0.712469
					193	0.423017	0.352409	0.496026		193	0.624915	0.552692	0.693236		193	0.645555	0.57382	0.71274
					194	0.423291	0.352855	0.496108		194	0.625248	0.553226	0.693378		194	0.64591	0.574379	0.712903
					195	0.423147	0.352898	0.49577		195	0.624845	0.553013	0.692818		195	0.645969	0.574634	0.712789
					196	0.423148	0.353078	0.495579		196	0.624552	0.552899	0.692375		196	0.645175	0.574016	0.711867
					197	0.423148	0.353256	0.495389		197	0.62498	0.55353	0.692606		197	0.645549	0.574583	0.712059
					198	0.42288	0.353175	0.49493		198	0.62482	0.553554	0.692285		198	0.645741	0.574968	0.712076
					199	0.423134	0.353595	0.494998		199	0.624615	0.553532	0.691924		199	0.645723	0.575139	0.71189
					200	0.423088	0.353725	0.494766		200	0.624828	0.553941	0.691954		200	0.645542	0.575135	0.71156
					201	0.423224	0.354029	0.494718		201	0.625075	0.554375	0.692026		201	0.646352	0.576149	0.712164
					202	0.42306	0.354042	0.49437		202	0.624149	0.553615	0.69098		202	0.645509	0.575467	0.711208
					203	0.423081	0.354233	0.494209		203	0.625299	0.554969	0.691911		203	0.645436	0.575581	0.710972
					204	0.423048	0.35437	0.493995		204	0.624756	0.5546	0.691229		204	0.645691	0.576015	0.711061
					205	0.423043	0.354533	0.493811		205	0.62504	0.555063	0.691341		205	0.645932	0.57645	0.711123
					206	0.423108	0.354762	0.493699		206	0.625523	0.555734	0.691642		206	0.645737	0.576418	0.710792
					207	0.423051	0.354873	0.493466		207	0.624627	0.554993	0.690633		207	0.64571	0.576569	0.710608
					208	0.423077	0.355062	0.493316		208	0.625119	0.555674	0.690941		208	0.645031	0.576047	0.709814
										209	0.624553	0.555269	0.690248		209	0.645681	0.576887	0.710275
										210	0.62465	0.555542	0.690183		210	0.64523	0.576597	0.709696
										211	0.625071	0.556146	0.690427		211	0.646225	0.577787	0.710487
										212	0.624409	0.555634	0.68965		212	0.645729	0.577449	0.709868
										213	0.625064	0.556472	0.690121		213	0.645774	0.577662	0.709764
										214	0.624737	0.55631	0.689656		214	0.645608	0.57766	0.709457
										215	0.624799	0.556531	0.689572		215	0.646399	0.578638	0.710059
										216	0.624937	0.556843	0.68955		216	0.646095	0.578491	0.709625
										217	0.625072	0.557143	0.689533		217	0.645581	0.578127	0.708995
										218	0.625239	0.557474	0.689546		218	0.645647	0.578354	0.708917
										219	0.624912	0.557303	0.689089		219	0.645312	0.578173	0.708456
										220	0.625044	0.557602	0.689066		220	0.645996	0.579038	0.708959
										221	0.624495	0.557198	0.688402		221	0.645714	0.578908	0.70855
										222	0.625301	0.558182	0.689024		222	0.645814	0.579165	0.70851
										223	0.624904	0.557928	0.688509		223	0.64544	0.578943	0.708011
										224	0.624984	0.558173	0.688439		224	0.646229	0.579909	0.70862
										225	0.624881	0.558218	0.688205		225	0.64601	0.579837	0.708278
										226	0.625071	0.55857	0.688243		226	0.645684	0.579654	0.707834
										227	0.624915	0.558558	0.687962		227	0.645745	0.579873	0.707754
										228	0.624892	0.558689	0.687801		228	0.645933	0.580213	0.707802
										229	0.624859	0.558806	0.687633		229	0.645021	0.579427	0.706803
										230	0.62509	0.559193	0.687718		230	0.645842	0.580424	0.707444
										231	0.624445	0.558688	0.686962		231	0.645493	0.58021	0.706987
										232	0.624984	0.559382	0.687346		232	0.645833	0.580712	0.707173
										233	0.62486	0.559406	0.687092		233	0.645958	0.580981	0.707165
										234	0.62467	0.559355	0.686782		234	0.645263	0.580413	0.706379
										235	0.625111	0.559952	0.68707		235	0.645716	0.581027	0.706676
										236	0.624714	0.559689	0.686562		236	0.645393	0.58084	0.70624
										237	0.624986	0.56011	0.686692		237	0.645559	0.581151	0.706273
										238	0.624898	0.560164	0.686479		238	0.645574	0.581309	0.706161
										239	0.62445	0.559849	0.685922		239	0.646192	0.582083	0.706622
										240	0.624465	0.560004	0.685809		240	0.645397	0.581409	0.705742
										241	0.624817	0.5605	0.686021		241	0.645839	0.582001	0.706039
										242	0.624418	0.560232	0.685515		242	0.646338	0.58265	0.706391
										243	0.624989	0.560957	0.685931		243	0.645838	0.582274	0.705794
										244	0.624917	0.561017	0.685741		244	0.645887	0.582463	0.705717
										245	0.625139	0.561379	0.68583		245	0.6459	0.582613	0.705608
										246	0.624341	0.560698	0.684947		246	0.6454	0.582236	0.705012
										247	0.624945	0.561454	0.685397		247	0.645521	0.58249	0.705011
										248	0.625069	0.561714	0.685394		248	0.645379	0.582478	0.704758
										249	0.624799	0.56157	0.685017		249	0.645878	0.58312	0.705115
										250	0.62526	0.562173	0.685338		250	0.645699	0.583071	0.704825
										251	0.624888	0.561922	0.684866		251	0.645919	0.583426	0.704919
										252	0.624414	0.561568	0.684296		252	0.646041	0.583682	0.704918
										253	0.62487	0.562163	0.684613		253	0.645761	0.583527	0.704534
										254	0.62536	0.562794	0.684963		254	0.645776	0.583667	0.704437
										255	0.624878	0.56243	0.684385		255	0.64604	0.584065	0.704574
										256	0.624768	0.562443	0.684167		256	0.645317	0.583453	0.703772
										257	0.624902	0.562706	0.68418		257	0.645498	0.58376	0.703837
										258	0.624955	0.562886	0.684115		258	0.646193	0.5846	0.704382
										259	0.624488	0.562537	0.683554		259	0.646241	0.584775	0.704317
										260	0.625195	0.563381	0.684118		260	0.645473	0.584112	0.703475
										261	0.625612	0.563932	0.684403		261	0.645997	0.584773	0.703862
										262	0.624895	0.56332	0.683609		262	0.646159	0.585062	0.703906
										263	0.625205	0.563758	0.683795		263	0.645303	0.584305	0.702984
										264	0.624774	0.563439	0.683272		264	0.64527	0.584393	0.702843
										265	0.624704	0.563488	0.683096		265	0.645874	0.585131	0.703313
										266	0.625029	0.563942	0.683296		266	0.645933	0.585311	0.703262
										267	0.624551	0.563574	0.682729		267	0.646121	0.585623	0.703334
										268	0.624807	0.563955	0.682866		268	0.645392	0.584993	0.702534
										269	0.625157	0.564429	0.683093		269	0.645995	0.585725	0.703008
										270	0.624859	0.564238	0.682705		270	0.64599	0.585838	0.702896
										271	0.625213	0.564718	0.682936		271	0.645327	0.585276	0.70216
										272	0.624616	0.564228	0.682256		272	0.645683	0.585758	0.702393
										273	0.62482	0.564548	0.682349		273	0.645836	0.586026	0.70244
										274	0.62524	0.565091	0.682648		274	0.645346	0.585642	0.701867
										275	0.624639	0.564593	0.681966		275	0.645616	0.58603	0.702024
										276	0.624965	0.565041	0.682174		276	0.64542	0.585944	0.701733
										277	0.624995	0.565183	0.682102		277	0.645873	0.586521	0.702066
										278	0.624758	0.565055	0.681771		278	0.645875	0.586635	0.701967
										279	0.624704	0.565111	0.681617		279	0.645731	0.586598	0.70173
										280	0.625017	0.565539	0.681818		280	0.645082	0.586043	0.701013
										281	0.624785	0.565413	0.681494		281	0.646176	0.587272	0.701959
										282	0.624695	0.56543	0.681308		282	0.645391	0.58658	0.701109
										283	0.625011	0.565862	0.681511		283	0.645605	0.586904	0.70122
										284	0.625018	0.565978	0.681419		284	0.645901	0.587317	0.701403
										285	0.624484	0.565538	0.680811		285	0.645659	0.587176	0.701076
										286	0.624626	0.565792	0.680848		286	0.646193	0.587833	0.701488
										287	0.625085	0.566367	0.681191		287	0.645416	0.587142	0.700652
										288	0.624777	0.56616	0.680796		288	0.645843	0.587685	0.700964
										289	0.624563	0.566049	0.680495		289	0.645543	0.587483	0.700584
										290	0.624548	0.56614	0.680382		290	0.645735	0.587782	0.700674
										291	0.625258	0.566966	0.680972		291	0.645993	0.588154	0.700824
										292	0.625124	0.56693	0.680749		292	0.645777	0.588036	0.700524
										293	0.624483	0.566381	0.68004		293	0.645895	0.588258	0.700547
										294	0.624337	0.566337	0.679804		294	0.645889	0.588354	0.700451
										295	0.625131	0.567248	0.680473		295	0.645346	0.587901	0.699838
										296	0.62466	0.566868	0.679929		296	0.645454	0.588113	0.69985
										297	0.625004	0.567323	0.680164		297	0.645672	0.588437	0.699968
										298	0.624492	0.566901	0.679581		298	0.645656	0.58852	0.699863
										299	0.624445	0.566953	0.679444		299	0.645537	0.588497	0.69966
										300	0.624821	0.567437	0.679713		300	0.645628	0.588691	0.699656
										301	0.624766	0.567481	0.679569		301	0.645554	0.588714	0.699496
										302	0.624308	0.567111	0.67904		302	0.645289	0.58854	0.699154
										303	0.624727	0.567634	0.679354		303	0.646016	0.589382	0.699762
										304	0.624731	0.567739	0.679267		304	0.64588	0.589342	0.699542
										305	0.625186	0.568298	0.679616		305	0.645329	0.588874	0.698929
										306	0.624986	0.568191	0.679335		306	0.645807	0.58946	0.699298
										307	0.624687	0.567982	0.678959		307	0.645941	0.589694	0.699341
										308	0.624955	0.568353	0.679128		308	0.645443	0.58928	0.698778
										309	0.624788	0.568277	0.67888		309	0.645933	0.589875	0.699161
										310	0.625125	0.568718	0.679115		310	0.646134	0.590175	0.699269
										311	0.624982	0.568663	0.678895		311	0.645731	0.589856	0.698799
										312	0.625128	0.568908	0.678947		312	0.645721	0.58994	0.698705
										313	0.624849	0.568716	0.678594		313	0.645789	0.590103	0.698686
										314	0.62463	0.568586	0.678299		314	0.645709	0.590115	0.698523
										315	0.625165	0.569221	0.67873		315	0.645636	0.59013	0.698372
										316	0.624732	0.568874	0.678227		316	0.645937	0.59053	0.698578
										317	0.625042	0.569284	0.67844		317	0.645559	0.590237	0.698132
										318	0.624969	0.569296	0.67829		318	0.645971	0.590745	0.698448
										319	0.624597	0.569011	0.677847		319	0.646247	0.59112	0.698628
										320	0.624888	0.569397	0.678044		320	0.645951	0.590909	0.698262
										321	0.62466	0.569255	0.677742		321	0.645384	0.590418	0.697639
										322	0.624718	0.569404	0.677714		322	0.645535	0.590662	0.697703
										323	0.625238	0.570024	0.678132		323	0.645691	0.590909	0.697772
										324	0.62466	0.569523	0.677496		324	0.645784	0.591091	0.697784
										325	0.62509	0.570048	0.677829		325	0.646316	0.591724	0.698213
										326	0.624842	0.569883	0.67751		326	0.64605	0.591538	0.69788
										327	0.625076	0.570209	0.677654		327	0.645793	0.591362	0.697556
										328	0.624805	0.570022	0.677312		328	0.645607	0.591259	0.697297
										329	0.624533	0.569829	0.676973		329	0.645892	0.591638	0.697491
										330	0.624812	0.5702	0.677162		330	0.646047	0.591881	0.697564
										331	0.62468	0.570151	0.676956		331	0.645474	0.591381	0.696937
										332	0.625173	0.570736	0.677355		332	0.645428	0.591421	0.696813
										333	0.625047	0.570695	0.677152		333	0.645707	0.591787	0.697008
										334	0.625124	0.570858	0.677149		334	0.645244	0.591397	0.696488
										335	0.625456	0.571279	0.677392		335	0.645544	0.59179	0.6967
										336	0.625181	0.571084	0.67705		336	0.645478	0.591806	0.69656
										337	0.625346	0.571334	0.677133		337	0.646162	0.592591	0.697139
										338	0.625093	0.571161	0.676812		338	0.645775	0.592274	0.696695
										339	0.624801	0.570945	0.676456		339	0.645664	0.592243	0.696514
										340	0.624879	0.571107	0.676454		340	0.645671	0.592334	0.696446
										341	0.624768	0.571075	0.676274		341	0.645475	0.592215	0.696183
										342	0.625292	0.571692	0.676702		342	0.645598	0.592421	0.696228
										343	0.624572	0.57104	0.675933		343	0.646019	0.592931	0.69656
										344	0.625008	0.571562	0.676281		344	0.645459	0.59244	0.695949
										345	0.624614	0.571242	0.675826		345	0.645774	0.592843	0.696178
										346	0.625237	0.571957	0.676353		346	0.645271	0.592407	0.695624
										347	0.624886	0.571681	0.675939		347	0.645739	0.592967	0.696
										348	0.625027	0.571904	0.676002		348	0.645207	0.5925	0.695418
										349	0.625234	0.572193	0.676129		349	0.645723	0.593107	0.695842
										350	0.624893	0.571925	0.675728		350	0.645242	0.592692	0.69531
										351	0.625022	0.572133	0.675782		351	0.645793	0.593335	0.695767
										352	0.62498	0.572168	0.675669		352	0.645501	0.593114	0.695416
										353	0.625148	0.572417	0.675761		353	0.64545	0.593139	0.695298
										354	0.62506	0.572406	0.675604		354	0.645619	0.593391	0.695389
										355	0.624924	0.572345	0.6754		355	0.645677	0.593525	0.695375
										356	0.625237	0.572739	0.675632		356	0.645785	0.59371	0.695411
										357	0.625084	0.572659	0.675415		357	0.645669	0.59367	0.695229
										358	0.625075	0.572727	0.675335		358	0.645829	0.593911	0.695313
										359	0.625002	0.572729	0.675195		359	0.646212	0.594376	0.695613
										360	0.624794	0.572593	0.674923		360	0.645407	0.593627	0.694773
										361	0.624584	0.572454	0.674653		361	0.645592	0.593893	0.69488
										362	0.624968	0.572919	0.674954		362	0.646258	0.594647	0.695454
										363	0.624668	0.572688	0.674595		363	0.645807	0.594259	0.694954
										364	0.625032	0.573132	0.674879		364	0.64538	0.593896	0.694476
										365	0.624903	0.573075	0.674687		365	0.646018	0.594623	0.695022
										366	0.624808	0.573049	0.674529		366	0.645395	0.594058	0.694358
										367	0.624889	0.573209	0.674537		367	0.645488	0.594227	0.69438
										368	0.625179	0.573577	0.67475		368	0.645895	0.594716	0.694705
										369	0.625018	0.573485	0.674528		369	0.645867	0.594761	0.694612
										370	0.624992	0.57353	0.674437		370	0.645633	0.59459	0.694324
										371	0.62491	0.573518	0.67429		371	0.645513	0.59454	0.694144
										372	0.624937	0.573618	0.67425		372	0.645703	0.594805	0.694261
										373	0.624883	0.573635	0.674131		373	0.645679	0.594853	0.694171
										374	0.625007	0.573829	0.674188		374	0.645774	0.595022	0.694197
										375	0.624842	0.573734	0.673961		375	0.645515	0.594826	0.693886
										376	0.624893	0.573857	0.673945		376	0.645928	0.595319	0.694219
										377	0.624951	0.573987	0.673937		377	0.645747	0.595204	0.69398
										378	0.62502	0.574128	0.673937		378	0.645824	0.595351	0.693993
										379	0.624891	0.574063	0.673751		379	0.645864	0.595462	0.693967
										380	0.625279	0.57453	0.67406		380	0.64572	0.595384	0.693766
										381	0.624575	0.57388	0.673318		381	0.645565	0.595294	0.693554
										382	0.625035	0.574419	0.673697		382	0.645738	0.595539	0.693659
										383	0.624979	0.57443	0.673581		383	0.645691	0.595559	0.693551
										384	0.624884	0.574403	0.673424		384	0.645726	0.595663	0.693522
										385	0.624762	0.574346	0.673244		385	0.645537	0.595538	0.693279
										386	0.625151	0.574808	0.673558		386	0.645905	0.595981	0.693571
										387	0.624951	0.574673	0.673302		387	0.645906	0.59605	0.693511
										388	0.624748	0.574534	0.673043		388	0.645186	0.595381	0.692757
										389	0.624936	0.574793	0.673162		389	0.645651	0.595922	0.693144
										390	0.625116	0.575041	0.673276		390	0.645759	0.5961	0.693187
										391	0.624914	0.574902	0.673019		391	0.645657	0.596062	0.693028
										392	0.624904	0.574959	0.672946		392	0.645531	0.595998	0.692846
										393	0.624985	0.575107	0.672965		393	0.645656	0.596193	0.692907
										394	0.624692	0.574873	0.672622		394	0.645747	0.59635	0.692935
										395	0.624962	0.575215	0.672821		395	0.645637	0.596303	0.692769
										396	0.624855	0.575171	0.672658		396	0.64572	0.596452	0.692792
										397	0.624786	0.575165	0.672532		397	0.645849	0.596649	0.692856
										398	0.625122	0.575571	0.672797		398	0.645426	0.596282	0.69239
										399	0.624908	0.575419	0.672529		399	0.645808	0.596735	0.6927
										400	0.624871	0.575444	0.672435		400	0.64617	0.59717	0.692989
										401	0.624737	0.575373	0.672245		401	0.645706	0.596758	0.692486
										402	0.62513	0.575836	0.672566		402	0.645328	0.596435	0.692063
										403	0.62527	0.576043	0.672643		403	0.645689	0.596867	0.692352
										404	0.624559	0.575382	0.671897		404	0.645493	0.596731	0.692105
										405	0.624935	0.575827	0.672202		405	0.645311	0.596606	0.691874
										406	0.624807	0.57576	0.672021		406	0.645671	0.597036	0.692165
										407	0.624927	0.575946	0.672078		407	0.645884	0.597315	0.692313
										408	0.624804	0.575881	0.671902		408	0.645546	0.597033	0.69193
										409	0.625049	0.576192	0.672083		409	0.646165	0.597726	0.69247
										410	0.624819	0.576021	0.671801		410	0.645734	0.597348	0.691999
										411	0.625133	0.576402	0.672048		411	0.645766	0.597443	0.691972
										412	0.624234	0.575546	0.671124		412	0.645796	0.597536	0.691944
										413	0.624742	0.576126	0.671557		413	0.645657	0.597453	0.691756
										414	0.625143	0.576595	0.671888		414	0.645387	0.597239	0.69144
										415	0.624759	0.576265	0.671461		415	0.64605	0.597974	0.692025
										416	0.624981	0.57655	0.67162		416	0.645941	0.597923	0.691866
										417	0.624769	0.576395	0.671358		417	0.645997	0.59804	0.691864
										418	0.625071	0.576761	0.671597		418	0.645934	0.598036	0.69175
										419	0.624331	0.576068	0.670823		419	0.645587	0.59774	0.691361
										420	0.624806	0.576611	0.671229		420	0.64521	0.597415	0.690942
										421	0.624776	0.576642	0.671144		421	0.645739	0.598014	0.691399
										422	0.624773	0.576696	0.671086		422	0.64549	0.597819	0.691104
										423	0.624545	0.576525	0.670809		423	0.645408	0.597793	0.690973
										424	0.624581	0.576619	0.670791		424	0.645498	0.597943	0.691006
										425	0.624789	0.576887	0.67094		425	0.645413	0.597916	0.690869
										426	0.624892	0.577053	0.670983		426	0.645697	0.598264	0.691091
										427	0.624308	0.576516	0.670366		427	0.645554	0.598173	0.690901
										428	0.624788	0.577062	0.670776		428	0.645298	0.597971	0.690601
										429	0.624663	0.576992	0.670602		429	0.645668	0.598406	0.690905
										430	0.62467	0.577057	0.670554		430	0.645703	0.5985	0.690887
										431	0.624781	0.577227	0.670609		431	0.645448	0.598295	0.690589
										432	0.624854	0.577359	0.670626		432	0.645888	0.598802	0.69096
										433	0.6246	0.577157	0.670327		433	0.645575	0.598538	0.690607
										434	0.624834	0.577452	0.670503		434	0.645791	0.598815	0.690764
										435	0.625018	0.577696	0.670628		435	0.645759	0.598838	0.690681
										436	0.624693	0.57742	0.670261		436	0.645656	0.59879	0.69053
										437	0.624686	0.577469	0.670202		437	0.645584	0.598772	0.690409
										438	0.624762	0.577602	0.670224		438	0.645618	0.598861	0.690393
										439	0.625134	0.578036	0.670533		439	0.645739	0.599041	0.690459
										440	0.624706	0.577656	0.670067		440	0.64589	0.59925	0.690553
										441	0.625025	0.578036	0.670323		441	0.645654	0.599064	0.690276
										442	0.624852	0.577916	0.670105		442	0.645478	0.59894	0.690054
										443	0.625011	0.578132	0.670208		443	0.645749	0.59927	0.690266
										444	0.624933	0.578107	0.670082		444	0.64594	0.599519	0.690401
										445	0.624826	0.578052	0.669928		445	0.64525	0.598869	0.689686
										446	0.625091	0.578377	0.670133		446	0.645388	0.599064	0.689769
										447	0.624711	0.578044	0.669716		447	0.645466	0.599197	0.689795
										448	0.624901	0.578292	0.669848		448	0.645734	0.599525	0.690005
										449	0.624942	0.578387	0.669839		449	0.645612	0.599454	0.689838
										450	0.624524	0.578015	0.669384		450	0.645469	0.599361	0.68965
										451	0.624847	0.578397	0.669649		451	0.645631	0.59958	0.689757
										452	0.624827	0.578429	0.66958		452	0.645979	0.599988	0.690044
										453	0.624881	0.578539	0.669582		453	0.645711	0.599767	0.689739
										454	0.625165	0.578879	0.669808		454	0.645516	0.599621	0.689502
										455	0.624875	0.578636	0.669479		455	0.645841	0.600005	0.689767
										456	0.625355	0.579176	0.669895		456	0.645513	0.599722	0.689403
										457	0.624902	0.57877	0.669407		457	0.645717	0.599982	0.689551
										458	0.625018	0.578939	0.669471		458	0.645598	0.599913	0.689389
										459	0.624818	0.578788	0.669229		459	0.645729	0.600098	0.689469
										460	0.624867	0.57889	0.669227		460	0.645505	0.59992	0.689204
										461	0.625223	0.579302	0.669525		461	0.645689	0.600161	0.689335
										462	0.62446	0.578578	0.668737		462	0.645131	0.599641	0.68875
										463	0.624551	0.578723	0.668778		463	0.646232	0.600816	0.689767
										464	0.624772	0.578997	0.668944		464	0.645607	0.600228	0.689116
										465	0.624446	0.578718	0.668581		465	0.645603	0.600276	0.689065
										466	0.624908	0.579239	0.668981		466	0.645076	0.599788	0.688508
										467	0.62515	0.579534	0.66917		467	0.646018	0.6008	0.689372
										468	0.62487	0.5793	0.668851		468	0.64589	0.60072	0.689203
										469	0.624563	0.579038	0.668505		469	0.646049	0.600933	0.68931
										470	0.624901	0.579433	0.668787		470	0.64536	0.600279	0.688599
										471	0.624462	0.579036	0.668314		471	0.64572	0.600695	0.688903
										472	0.624763	0.579392	0.668561		472	0.646053	0.601085	0.689178
										473	0.624628	0.579305	0.668383		473	0.645514	0.600585	0.688611
										474	0.624505	0.579229	0.668217		474	0.645715	0.600838	0.688761
										475	0.624839	0.579618	0.668496		475	0.645832	0.601007	0.688829
										476	0.625237	0.58007	0.668837		476	0.646379	0.601613	0.689313
										477	0.624823	0.5797	0.668387		477	0.645604	0.60087	0.688519
										478	0.624949	0.579876	0.668466		478	0.645692	0.60101	0.688559
										479	0.62471	0.579682	0.668189		479	0.645713	0.601078	0.688536
										480	0.624736	0.579757	0.668168		480	0.645612	0.601026	0.688391
										481	0.624869	0.579939	0.668253		481	0.645627	0.601088	0.688362
										482	0.62478	0.579898	0.668121		482	0.645862	0.601375	0.688547
										483	0.624616	0.579778	0.667917		483	0.645769	0.601329	0.688412
										484	0.624725	0.579937	0.667978		484	0.645326	0.600924	0.687941
										485	0.624875	0.580139	0.668079		485	0.645781	0.601436	0.688336
										486	0.624884	0.580195	0.668044		486	0.645719	0.601421	0.68823
										487	0.624831	0.580188	0.667948		487	0.645596	0.601342	0.688071
										488	0.625005	0.580412	0.668074		488	0.64575	0.601547	0.688175
										489	0.625038	0.580493	0.668061		489	0.645798	0.601641	0.688178
										490	0.625201	0.580707	0.668175		490	0.645422	0.601306	0.687772
										491	0.624576	0.580118	0.667525		491	0.645822	0.60176	0.688116
										492	0.624881	0.580475	0.667777		492	0.64569	0.601672	0.687946
										493	0.62494	0.580581	0.667791		493	0.645587	0.601613	0.687803
										494	0.624948	0.580636	0.667755		494	0.645785	0.601861	0.687951
										495	0.624649	0.580377	0.667422		495	0.645682	0.601803	0.687808
										496	0.624852	0.580631	0.667576		496	0.645725	0.601892	0.687808
										497	0.624885	0.58071	0.667565		497	0.645716	0.601929	0.687757
										498	0.624622	0.580489	0.667266		498	0.645864	0.602125	0.68786
										499	0.624956	0.580874	0.667548		499	0.645442	0.601741	0.687409
										500	0.624891	0.580853	0.667442		500	0.646	0.602355	0.687906
										501	0.624965	0.580974	0.667472		501	0.645349	0.601735	0.687235
										502	0.624904	0.580956	0.667371		502	0.645669	0.602107	0.687504
										503	0.624767	0.580863	0.667196		503	0.64582	0.602307	0.687609
										504	0.624821	0.580963	0.667205		504	0.645309	0.60183	0.687073
										505	0.624948	0.581136	0.667288		505	0.645899	0.602476	0.687602
										506	0.624474	0.5807	0.666785		506	0.64561	0.602226	0.687281
										507	0.624997	0.581275	0.667251		507	0.645869	0.602534	0.687491
										508	0.624956	0.581279	0.66717		508	0.64545	0.602151	0.687045
										509	0.62498	0.581347	0.667151		509	0.645415	0.602159	0.686972
										510	0.624708	0.581116	0.666846		510	0.645822	0.602618	0.687324
										511	0.624992	0.581447	0.667081		511	0.6458	0.60264	0.687262
										512	0.624887	0.581385	0.666938		512	0.645787	0.602671	0.687209
										513	0.624537	0.581074	0.666556		513	0.645689	0.602614	0.687074
										514	0.624916	0.581501	0.666884		514	0.645881	0.602852	0.68722
										515	0.624591	0.581215	0.666528		515	0.645575	0.602584	0.686884
										516	0.625281	0.58196	0.667158		516	0.64565	0.602703	0.686917
										517	0.625117	0.581837	0.666958		517	0.645497	0.60259	0.686729
										518	0.624868	0.581627	0.666676		518	0.645685	0.602826	0.686871
										519	0.624722	0.581521	0.666494		519	0.646013	0.603204	0.687149
										520	0.625065	0.581913	0.666787		520	0.645712	0.602939	0.686819
										521	0.62483	0.581716	0.666519		521	0.645873	0.603144	0.686935
										522	0.624781	0.58171	0.66643		522	0.645753	0.603064	0.68678
										523	0.624533	0.581499	0.66615		523	0.64582	0.603176	0.686805
										524	0.624993	0.582011	0.666557		524	0.645703	0.603099	0.686653
										525	0.624811	0.581868	0.666341		525	0.645631	0.603068	0.686545
										526	0.624769	0.581867	0.66626		526	0.645796	0.603279	0.686665
										527	0.6248	0.58194	0.666251		527	0.645878	0.603404	0.686706
										528	0.624545	0.581723	0.665964		528	0.645624	0.603186	0.686423
										529	0.624885	0.58211	0.666256		529	0.6456	0.603203	0.686359
										530	0.625018	0.582287	0.666345		530	0.645948	0.603599	0.686659
										531	0.624992	0.582303	0.666281		531	0.645803	0.603493	0.68648
										532	0.624821	0.58217	0.666078		532	0.645629	0.603356	0.686274
										533	0.624977	0.582371	0.66619		533	0.646199	0.603979	0.686788
										534	0.624926	0.582359	0.666101		534	0.645956	0.603771	0.686515
										535	0.624604	0.582074	0.66575		535	0.645478	0.603325	0.686013
										536	0.624321	0.581827	0.665437		536	0.645787	0.603682	0.686274
										537	0.6248	0.582354	0.665864		537	0.645795	0.60373	0.686245
										538	0.62493	0.582528	0.665952		538	0.645695	0.603669	0.686111
										539	0.624988	0.582626	0.665971		539	0.645673	0.603687	0.686051
										540	0.624856	0.582533	0.665805		540	0.645391	0.603439	0.685741
										541	0.624983	0.582702	0.66589		541	0.646066	0.604167	0.68636
										542	0.624581	0.582334	0.66546		542	0.645634	0.603767	0.685904
										543	0.624944	0.582743	0.665777		543	0.645636	0.60381	0.685868
										544	0.624609	0.582443	0.665413		544	0.645591	0.603802	0.685788
										545	0.624816	0.582693	0.665577		545	0.646011	0.604271	0.686158
										546	0.625142	0.583064	0.665858		546	0.645627	0.603919	0.68575
										547	0.624991	0.582951	0.665673		547	0.645785	0.604119	0.685866
										548	0.624818	0.582815	0.665467		548	0.645768	0.604141	0.685813
										549	0.624823	0.582859	0.665435		549	0.645675	0.604086	0.685687
										550	0.625063	0.583142	0.665633		550	0.645739	0.60419	0.685712
										551	0.624705	0.582818	0.665248		551	0.645654	0.604143	0.685594
										552	0.62503	0.583188	0.665527		552	0.645622	0.604149	0.685526
										553	0.625241	0.58344	0.665696		553	0.645682	0.604249	0.685548
										554	0.625011	0.583245	0.665435		554	0.645437	0.604037	0.685277
										555	0.624745	0.583014	0.665141		555	0.645968	0.604618	0.685754
										556	0.625147	0.583461	0.665496		556	0.645839	0.604525	0.685594
										557	0.624909	0.583259	0.665227		557	0.646038	0.604765	0.685752
										558	0.624776	0.583162	0.665061		558	0.645567	0.604324	0.685259
										559	0.625223	0.583654	0.66546		559	0.645399	0.604191	0.685061
										560	0.625136	0.583604	0.66534		560	0.645347	0.604176	0.684975
										561	0.624863	0.583364	0.665038		561	0.645432	0.604301	0.685023
										562	0.624831	0.58337	0.664973		562	0.645757	0.60467	0.685303
										563	0.625167	0.583751	0.665263		563	0.64591	0.604864	0.685416
										564	0.624982	0.583598	0.665048		564	0.645731	0.604719	0.685207
										565	0.62483	0.583484	0.664863		565	0.64553	0.604551	0.684977
										566	0.624879	0.583571	0.664877		566	0.646044	0.605114	0.685441
										567	0.624733	0.583459	0.6647		567	0.64575	0.604851	0.685122
										568	0.624794	0.58356	0.664723		568	0.64565	0.604786	0.684989
										569	0.624867	0.583671	0.66476		569	0.645886	0.605063	0.685184
										570	0.624738	0.583577	0.664598		570	0.645697	0.604908	0.684967
										571	0.624868	0.583748	0.66469		571	0.64567	0.604916	0.684907
										572	0.624583	0.583494	0.664377		572	0.64578	0.605067	0.684979
										573	0.624783	0.583734	0.664538		573	0.645953	0.60528	0.685113
										574	0.625081	0.584074	0.664793		574	0.645702	0.60506	0.684835
										575	0.624715	0.583739	0.664403		575	0.645743	0.605139	0.684841
										576	0.624876	0.583939	0.664525		576	0.645658	0.605088	0.684724
										577	0.624999	0.584101	0.66461		577	0.646036	0.60551	0.685057
										578	0.624882	0.584019	0.664462		578	0.645689	0.605193	0.684687
										579	0.624769	0.58394	0.664318		579	0.645706	0.605246	0.684671
										580	0.625086	0.584298	0.664593		580	0.645424	0.604995	0.684363
										581	0.625022	0.584269	0.664496		581	0.645449	0.605056	0.684354
										582	0.624887	0.584168	0.664331		582	0.645729	0.605378	0.684592
										583	0.624819	0.584136	0.664231		583	0.645801	0.605488	0.684628
										584	0.625085	0.584441	0.664456		584	0.645631	0.60535	0.68443
										585	0.625237	0.584633	0.664569		585	0.645387	0.605137	0.68416
										586	0.62468	0.584102	0.663994		586	0.645732	0.605525	0.684462
										587	0.625199	0.584664	0.664466		587	0.645795	0.605623	0.684491
										588	0.624707	0.5842	0.663955		588	0.646179	0.60605	0.684831
										589	0.62476	0.58429	0.663972		589	0.645748	0.605646	0.684379
										590	0.625122	0.584692	0.664291		590	0.645476	0.605404	0.684083
										591	0.624612	0.58421	0.663762		591	0.645408	0.60537	0.683985
										592	0.624953	0.584592	0.664061		592	0.645729	0.605731	0.684264
										593	0.624637	0.584306	0.66372		593	0.645853	0.605893	0.684352
										594	0.624735	0.584441	0.663783		594	0.646012	0.60609	0.684474
										595	0.624741	0.584481	0.663755		595	0.6457	0.605807	0.684138
										596	0.625016	0.584797	0.66399		596	0.645887	0.606033	0.684288
										597	0.624761	0.584571	0.66371		597	0.645751	0.605927	0.684124
										598	0.624828	0.584674	0.663743		598	0.645607	0.605815	0.683952
										599	0.624915	0.584797	0.663795		599	0.645706	0.60595	0.684017
										600	0.624554	0.584465	0.663411		600	0.645578	0.605854	0.683859
										601	0.624574	0.58452	0.663398		601	0.645455	0.605763	0.683708
										602	0.62497	0.584956	0.663752		602	0.645474	0.605818	0.683696
										603	0.624962	0.584981	0.663712		603	0.645635	0.606016	0.683821
										604	0.62493	0.584983	0.663648		604	0.645561	0.605973	0.683717
										605	0.625034	0.585123	0.663718		605	0.645555	0.606002	0.683679
										606	0.62516	0.585284	0.66381		606	0.645886	0.606372	0.683969
										607	0.625032	0.585189	0.663653		607	0.645923	0.606443	0.683975
										608	0.625046	0.585237	0.663635		608	0.645748	0.606299	0.683772
										609	0.624922	0.585144	0.663482		609	0.645557	0.606138	0.683557
										610	0.624922	0.585178	0.66345		610	0.645598	0.606213	0.683565
										611	0.624696	0.584983	0.663198		611	0.645644	0.606294	0.683579
										612	0.624839	0.585161	0.663305		612	0.645655	0.606337	0.68356
										613	0.624658	0.58501	0.663098		613	0.645534	0.606247	0.683411
										614	0.624756	0.585143	0.663162		614	0.645473	0.606218	0.68332
										615	0.625031	0.585455	0.6634		615	0.645591	0.606371	0.683404
										616	0.624974	0.585431	0.663313		616	0.645713	0.606529	0.683492
										617	0.624999	0.58549	0.663305		617	0.645457	0.6063	0.683213
										618	0.625052	0.585576	0.663327		618	0.645724	0.606606	0.683443
										619	0.625066	0.585625	0.663308		619	0.645638	0.606551	0.683329
										620	0.624729	0.585314	0.66295		620	0.645819	0.606767	0.683474
										621	0.624678	0.585295	0.662869		621	0.645632	0.60661	0.683262
										622	0.624752	0.585402	0.66291		622	0.645555	0.606564	0.683157
										623	0.624862	0.585547	0.662988		623	0.645858	0.606905	0.683422
										624	0.625181	0.585903	0.663268		624	0.645573	0.606647	0.683114
										625	0.624782	0.58553	0.662848		625	0.645447	0.606551	0.682962
										626	0.625047	0.585832	0.663076		626	0.645703	0.606843	0.683181
										627	0.624705	0.585517	0.662712		627	0.645487	0.606655	0.682941
										628	0.624749	0.585593	0.662725		628	0.645718	0.606922	0.683136
										629	0.62511	0.585991	0.663047		629	0.645706	0.606942	0.683094
										630	0.624964	0.585876	0.662875		630	0.64577	0.607039	0.683128
										631	0.624809	0.585751	0.662694		631	0.645523	0.60682	0.682858
										632	0.625212	0.586191	0.663056		632	0.645675	0.607006	0.682976
										633	0.625037	0.586046	0.662856		633	0.645781	0.607145	0.68305
										634	0.625061	0.586102	0.66285		634	0.64574	0.607135	0.68298
										635	0.624574	0.585639	0.662345		635	0.645944	0.607374	0.68315
										636	0.624872	0.585972	0.662606		636	0.645717	0.607175	0.682899
										637	0.625048	0.586183	0.662748		637	0.645687	0.607175	0.682841
										638	0.624966	0.586131	0.662638		638	0.645921	0.607445	0.68304
										639	0.625101	0.5863	0.66274		639	0.645462	0.607008	0.682565
										640	0.625241	0.586473	0.662848		640	0.645556	0.607135	0.682627
										641	0.624634	0.585888	0.662226		641	0.645807	0.607422	0.682843
										642	0.624892	0.586182	0.662449		642	0.645741	0.607386	0.682749
										643	0.625019	0.58634	0.662543		643	0.645812	0.607488	0.68279
										644	0.625239	0.586595	0.66273		644	0.645978	0.607688	0.682922
										645	0.624636	0.586015	0.662112		645	0.646078	0.607821	0.682991
										646	0.624607	0.586016	0.662054		646	0.645885	0.607655	0.682775
										647	0.624932	0.586376	0.662343		647	0.64577	0.607569	0.682635
										648	0.62488	0.586354	0.662263		648	0.645893	0.607723	0.682726
										649	0.624594	0.586094	0.661955		649	0.645706	0.607564	0.682516
										650	0.62484	0.586374	0.662166		650	0.645532	0.607417	0.682318
										651	0.624982	0.586549	0.662276		651	0.645706	0.607625	0.682459
										652	0.624715	0.586308	0.661987		652	0.645673	0.607621	0.682399
										653	0.624889	0.586514	0.662128		653	0.645838	0.60782	0.682532
										654	0.624765	0.586419	0.661979		654	0.645711	0.607719	0.68238
										655	0.624569	0.586251	0.661759		655	0.645775	0.607815	0.682414
										656	0.624799	0.586514	0.661955		656	0.645536	0.607601	0.682154
										657	0.624765	0.58651	0.661894		657	0.645917	0.608019	0.682496
										658	0.624721	0.586495	0.661822		658	0.645472	0.607596	0.682037
										659	0.625091	0.5869	0.662156		659	0.645581	0.607736	0.682115
										660	0.625181	0.587022	0.662215		660	0.645755	0.607944	0.682256
										661	0.625062	0.58693	0.662071		661	0.645606	0.607821	0.682083
										662	0.62498	0.586877	0.661963		662	0.645693	0.60794	0.68214
										663	0.624921	0.586846	0.661877		663	0.645461	0.607732	0.681888
										664	0.624919	0.586875	0.661848		664	0.645865	0.608173	0.682253
										665	0.625171	0.58716	0.662066		665	0.64582	0.608156	0.682182
										666	0.624696	0.586707	0.661575		666	0.64571	0.608074	0.682048
										667	0.62494	0.586984	0.661785		667	0.645896	0.608292	0.682202
										668	0.624739	0.586809	0.661561		668	0.64583	0.608254	0.682111
										669	0.624923	0.587025	0.661713		669	0.645923	0.608378	0.682175
										670	0.624957	0.587088	0.661719		670	0.645765	0.608246	0.681994
										671	0.624827	0.586985	0.661566		671	0.645882	0.608395	0.68208
										672	0.624961	0.587151	0.661669		672	0.645688	0.608225	0.681865
										673	0.624842	0.587059	0.661525		673	0.645316	0.607875	0.681475
										674	0.624628	0.58687	0.66129		674	0.645922	0.608521	0.682039
										675	0.62474	0.587013	0.661372		675	0.645792	0.608418	0.681885
										676	0.625064	0.587371	0.661661		676	0.645761	0.608415	0.681828
										677	0.624603	0.586932	0.661183		677	0.645691	0.608371	0.681734
										678	0.624844	0.587204	0.661391		678	0.645788	0.608499	0.681802
										679	0.62494	0.587331	0.661458		679	0.645627	0.608362	0.681619
										680	0.62491	0.587328	0.661403		680	0.646001	0.608772	0.681957
										681	0.624881	0.587327	0.661348		681	0.646054	0.608854	0.681982
										682	0.624892	0.587367	0.661331		682	0.64553	0.608349	0.681446
										683	0.62511	0.587616	0.661517		683	0.645602	0.60845	0.68149
										684	0.625035	0.587569	0.661417		684	0.645365	0.608238	0.681233
										685	0.624892	0.587451	0.661251		685	0.645681	0.608587	0.681514
										686	0.625115	0.587706	0.661443		686	0.645635	0.608567	0.681443
										687	0.625126	0.587745	0.661427		687	0.645716	0.608678	0.681496
										688	0.625163	0.587811	0.661436		688	0.645433	0.608417	0.681195
										689	0.624883	0.587554	0.661136		689	0.645845	0.608865	0.68157
										690	0.624788	0.587486	0.661018		690	0.645649	0.608692	0.681353
										691	0.624846	0.587572	0.661049		691	0.645917	0.608994	0.681588
										692	0.624867	0.587621	0.661042		692	0.645728	0.608829	0.681379
										693	0.624925	0.587708	0.661073		693	0.645868	0.608998	0.681489
										694	0.624747	0.587555	0.660873		694	0.645609	0.608762	0.681211
										695	0.62497	0.587809	0.661065		695	0.645989	0.609176	0.681556
										696	0.625149	0.588017	0.661214		696	0.645929	0.609143	0.681472
										697	0.624945	0.587838	0.660989		697	0.645538	0.608772	0.681065
										698	0.62469	0.587607	0.660714		698	0.645814	0.60908	0.68131
										699	0.624937	0.587885	0.660929		699	0.645843	0.609136	0.681312
										700	0.624841	0.587815	0.66081		700	0.645508	0.608822	0.680961
										701	0.624803	0.587804	0.660747		701	0.645648	0.608992	0.681072
										702	0.624983	0.588013	0.660897		702	0.645687	0.609059	0.681083
										703	0.625065	0.588124	0.660952		703	0.645702	0.609101	0.681074
										704	0.625032	0.588117	0.660894		704	0.645838	0.609266	0.681181
										705	0.624647	0.587753	0.660493		705	0.645576	0.609026	0.680901
										706	0.624753	0.587887	0.660571		706	0.64554	0.609017	0.680841
										707	0.624766	0.587927	0.660558		707	0.645528	0.609032	0.680805
										708	0.624681	0.587869	0.66045		708	0.645592	0.609122	0.680842
										709	0.62508	0.588299	0.660814		709	0.645824	0.609385	0.681043
										710	0.624682	0.587923	0.6604		710	0.645757	0.609345	0.680952
										711	0.624924	0.588194	0.660612		711	0.645812	0.609426	0.680982
										712	0.624584	0.587876	0.660255		712	0.645848	0.609489	0.680992
										713	0.624991	0.588316	0.660627		713	0.64531	0.608967	0.680444
										714	0.625005	0.588356	0.660617		714	0.645572	0.60926	0.680674
										715	0.624974	0.588352	0.660561		715	0.645915	0.609636	0.680985
										716	0.625011	0.588415	0.660572		716	0.645826	0.609572	0.680872
										717	0.624894	0.588322	0.660433		717	0.645815	0.609587	0.680838
										718	0.624952	0.588408	0.660465		718	0.645713	0.609509	0.680714
										719	0.624656	0.588134	0.66015		719	0.645559	0.609378	0.680541
										720	0.624957	0.588466	0.66042		720	0.645661	0.609507	0.680615
										721	0.624862	0.588395	0.660303		721	0.645682	0.609555	0.680611
										722	0.625049	0.58861	0.660461		722	0.645534	0.60943	0.680443
										723	0.624822	0.588407	0.660215		723	0.64584	0.609768	0.680717
										724	0.624749	0.588358	0.660119		724	0.645556	0.609504	0.680416
										725	0.624712	0.588346	0.660058		725	0.645549	0.609523	0.680385
										726	0.624908	0.58857	0.660226		726	0.645725	0.609727	0.680533
										727	0.624891	0.58858	0.660185		727	0.645817	0.609846	0.680598
										728	0.624947	0.588662	0.660216		728	0.645571	0.609621	0.680335
										729	0.624956	0.588697	0.6602		729	0.64558	0.609656	0.68032
										730	0.624975	0.588741	0.660193		730	0.645446	0.609546	0.680166
										731	0.6248	0.58859	0.659999		731	0.645496	0.609621	0.680191
										732	0.625031	0.58885	0.660201		732	0.64596	0.610119	0.68062
										733	0.624848	0.588689	0.659998		733	0.645426	0.609601	0.680076
										734	0.624913	0.58878	0.660038		734	0.645609	0.609812	0.680231
										735	0.624774	0.588665	0.659878		735	0.645882	0.610115	0.680474
										736	0.624576	0.588489	0.659661		736	0.645868	0.610126	0.680436
										737	0.62479	0.588732	0.659845		737	0.645714	0.609994	0.680262
										738	0.62484	0.588807	0.659871		738	0.645583	0.609885	0.680111
										739	0.624879	0.588872	0.659886		739	0.645645	0.609974	0.680149
										740	0.624854	0.588871	0.659838		740	0.645616	0.609969	0.680096
										741	0.624794	0.588836	0.659756		741	0.645817	0.610198	0.680269
										742	0.624929	0.588997	0.659863		742	0.645565	0.609967	0.680001
										743	0.624945	0.589038	0.659856		743	0.645555	0.609982	0.679967
										744	0.624687	0.588801	0.65958		744	0.645609	0.61006	0.679997
										745	0.625128	0.589273	0.659987		745	0.645471	0.609945	0.679839
										746	0.625127	0.589297	0.659963		746	0.645772	0.610276	0.68011
										747	0.624962	0.589155	0.659778		747	0.645473	0.609996	0.679796
										748	0.624743	0.588957	0.659541		748	0.645654	0.610204	0.679949
										749	0.6249	0.589141	0.659671		749	0.645632	0.610206	0.679905
										750	0.624826	0.589091	0.659576		750	0.645766	0.610367	0.680013
										751	0.624915	0.589205	0.65964		751	0.646026	0.610656	0.680243
										752	0.624673	0.588984	0.659379		752	0.645791	0.610442	0.679992
										753	0.624612	0.588947	0.659298		753	0.645545	0.610215	0.679729
										754	0.624974	0.589338	0.659629		754	0.645873	0.610573	0.680027
										755	0.625141	0.589531	0.659769		755	0.645692	0.610413	0.679828
										756	0.625012	0.589425	0.659621		756	0.645741	0.610487	0.679853
										757	0.624815	0.589249	0.659404		757	0.645814	0.610585	0.679901
										758	0.625211	0.589675	0.659768		758	0.645803	0.610599	0.679868
										759	0.6253	0.58979	0.659832		759	0.645654	0.610471	0.679701
										760	0.625044	0.589554	0.65956		760	0.64558	0.61042	0.679606
										761	0.624771	0.589301	0.65927		761	0.645853	0.610721	0.67985
										762	0.624793	0.589347	0.659269		762	0.645937	0.61083	0.67991
										763	0.624866	0.589444	0.659318		763	0.645679	0.610592	0.679636
										764	0.624958	0.589562	0.659385		764	0.645385	0.610315	0.679327
										765	0.624729	0.589354	0.659139		765	0.645863	0.610825	0.679771
										766	0.624873	0.589524	0.659257		766	0.645676	0.610659	0.679567
										767	0.624838	0.589512	0.659201		767	0.645818	0.610827	0.679683
										768	0.62488	0.589578	0.659219		768	0.645923	0.610958	0.679763
										769	0.624777	0.589497	0.659095		769	0.645779	0.610835	0.679601
										770	0.624822	0.589566	0.659118		770	0.64557	0.610644	0.679375
										771	0.624674	0.589439	0.65895		771	0.645839	0.610942	0.679615
										772	0.624899	0.589691	0.659149		772	0.645842	0.610968	0.679597
										773	0.624657	0.589469	0.658889		773	0.645804	0.610953	0.679537
										774	0.624373	0.589205	0.65859		774	0.645443	0.610609	0.679164
										775	0.624743	0.589604	0.65893		775	0.645678	0.610871	0.679372
										776	0.625106	0.589995	0.659262		776	0.645734	0.610951	0.679405
										777	0.624943	0.589853	0.659081		777	0.645645	0.610883	0.679297
										778	0.625383	0.590322	0.65949		778	0.645706	0.610969	0.679334
										779	0.624958	0.589914	0.659051		779	0.645557	0.61084	0.679168
										780	0.625028	0.590009	0.659099		780	0.645483	0.610787	0.679073
										781	0.62465	0.589649	0.658707		781	0.64552	0.610848	0.679088
										782	0.625017	0.590043	0.659044		782	0.645746	0.611101	0.679286
										783	0.62476	0.589805	0.658771		783	0.645738	0.611116	0.679258
										784	0.624804	0.589872	0.658793		784	0.645843	0.611246	0.679339
										785	0.624832	0.589924	0.658798		785	0.64563	0.611051	0.67911
										786	0.624808	0.589923	0.658753		786	0.645514	0.610956	0.678976
										787	0.624833	0.589971	0.658756		787	0.645606	0.611072	0.679044
										788	0.625046	0.59021	0.658942		788	0.645692	0.611183	0.679107
										789	0.624826	0.59001	0.658706		789	0.645898	0.611415	0.679287
										790	0.624842	0.590049	0.658701		790	0.64587	0.611408	0.679238
										791	0.62504	0.590272	0.658872		791	0.645681	0.611239	0.679032
										792	0.624755	0.590005	0.658573		792	0.645835	0.611418	0.679162
										793	0.624707	0.589979	0.658504		793	0.645835	0.61144	0.67914
										794	0.624876	0.590173	0.658648		794	0.645726	0.611352	0.679014
										795	0.62485	0.590168	0.658601		795	0.645786	0.611435	0.679051
										796	0.624969	0.590312	0.658697		796	0.645772	0.611442	0.679017
										797	0.624926	0.590292	0.658633		797	0.645526	0.611215	0.678756
										798	0.62465	0.590033	0.658343		798	0.645671	0.611385	0.678877
										799	0.624928	0.590338	0.658593		799	0.645735	0.611471	0.678918
										800	0.624883	0.590314	0.658528		800	0.645721	0.61148	0.678884

## Sheet: FigS6
Panel A			Panel B			Panel C			Panel D
Antibiotic	Number of paths		Antibiotic	Number of paths		Antibiotic	Number of events		Antibiotic	Number of events
SM	30		RIF	51		RIF	588		RIF	703
PZA	29		SM	30		EMB	544		EMB	473
EMB	22		PZA	26		INH	472		INH	389
RIF	20		ETH	24		SM	356		SM	326
INH	13		EMB	23		INH,ETH	262		OFX	311
FQ	11		OFX	22		FQ	223		KAN	213
ETH	10		INH	20		AK,CAP,KAN	128		INH, ETH	155
INH,ETH	5		INH, ETH	6		PZA	95		PZA	75
KAN	5		KAN	6		KAN	61		ETH	26
CAP	4					ETH	17
AK,CAP	1					KAN,CAP	17
AK,CAP,KAN	1					AK,CAP	6
KAN,CAP	1					CAP	6
