# Supplementary material for: Transition bias influences the evolution of antibiotic resistance in Mycobacterium tuberculosis
Source: PLoS Biol. 2019 May 13;17(5):e3000265. doi: 10.1371/journal.pbio.3000265 (PMC6532934; doi:10.1371/journal.pbio.3000265)
Supplement: S2 Data — For each mutation, this data set includes the mutation’s genomic position, the amino acid change it causes (if any), the antibiotic it confers resistance to, and supporting evidence that the mutation confers resistance, including references to pertinent literature. (XLSX) [file pbio.3000265.s002.xlsx]

## Sheet: TableS1
GENOMIC_POSITION	REF_BASE	ALT_BASE	LOCUS	SUBSTITUTION	DRUG	SOURCE	EVIDENCE	COMMENT		EVIDENCE CATEGORY
6620	G	A	Rv0005	D461N	FQ	Malik_PLOS_ONE_2012;Nebenzhal-Guimaraes_JAC_2014	1			1	Allelic Exchange in isogenic strain
6734	A	G	Rv0005	N499D	FQ	Malik_PLOS_ONE_2012;Nebenzhal-Guimaraes_JAC_2014	1			2	Biochemical evidence
7563	G	T	Rv0006	G88C	FQ	Matrat_AAC_2006;Nebenzhal-Guimaraes_JAC_2014	1			3	Spontaneous mutant isolation
7564	G	C	Rv0006	G88A	FQ	Matrat_AAC_2006;Nebenzhal-Guimaraes_JAC_2014	1			4	Genomic association with drug resistant strains as determined by phenotypic drug susceptibility testing
7570	C	T	Rv0006	A90V	FQ	Walker_Lancet_Infect_Dis_2015;Nebenzhal-Guimaraes_JAC_2014	1			addition of "a"	Any of the above with data derived from Mycobacterium smegmatis
7572	T	C	Rv0006	S91P	FQ	Walker_Lancet_Infect_Dis_2015;Sun_Int_J_Antimicrob_Agents_2008	3
7581	G	A	Rv0006	D94N	FQ	Walker_Lancet_Infect_Dis_2015;Sun_Int_J_Antimicrob_Agents_2008	3
7581	G	C	Rv0006	D94H	FQ	Sun_Int_J_Antimicrob_Agents_2008	3
7581	G	T	Rv0006	D94Y	FQ	Bloemberg_NEJM_2015;Sun_Int_J_Antimicrob_Agents_2008	3
7582	A	G	Rv0006	D94G	FQ	Walker_Lancet_Infect_Dis_2015;Nebenzhal-Guimaraes_JAC_2014	1
7582	A	C	Rv0006	D94A	FQ	Walker_Lancet_Infect_Dis_2015	4
760314	G	T	Rv0667	V170F	RIF	Walker_Lancet_Infect_Dis_2015;Nebenzhal-Guimaraes_JAC_2014	1
760882	T	C	Rv0667	V359A	RIF	Walker_Lancet_Infect_Dis_2015	4
761100	C	G	Rv0667	Q432E	RIF	Basel_Spontaneous_mutants_unpublished	3
761100	C	A	Rv0667	Q432K	RIF	Walker_Lancet_Infect_Dis_2015	4
761101	A	C	Rv0667	Q432P	RIF	Miotto_Eur_Resp_J_2017	4
761101	A	T	Rv0667	Q432L	RIF	Basel_Spontaneous_mutants_unpublished	3
761109	G	T	Rv0667	D435Y	RIF	Gygli_biorXiv_2018;Nebenzhal-Guimaraes_JAC_2014	1
761110	A	G	Rv0667	D435G	RIF	Miotto_Eur_Resp_J_2017	4
761110	A	T	Rv0667	D435V	RIF	Walker_Lancet_Infect_Dis_2015;Nebenzhal-Guimaraes_JAC_2014	1
761128	C	T	Rv0667	S441L	RIF	Basel_Spontaneous_mutants_unpublished	3
761139	C	G	Rv0667	H445D	RIF	Walker_Lancet_Infect_Dis_2015;Nebenzhal-Guimaraes_JAC_2014	1
761139	C	T	Rv0667	H445Y	RIF	Walker_Lancet_Infect_Dis_2015;Nebenzhal-Guimaraes_JAC_2014	1
761139	C	A	Rv0667	H445N	RIF	Walker_Lancet_Infect_Dis_2015	3
761140	A	T	Rv0667	H445L	RIF	Gygli_biorXiv_2018	4
761140	A	C	Rv0667	H445P	RIF	Gagneux_Science_2006	3
761140	A	G	Rv0667	H445R	RIF	Walker_Lancet_Infect_Dis_2015	3
761149	G	A	Rv0667	R448Q	RIF	Basel_Spontaneous_mutants_unpublished	3
761155	C	T	Rv0667	S450L	RIF	Walker_Lancet_Infect_Dis_2015;Nebenzhal-Guimaraes_JAC_2014	1
761155	C	G	Rv0667	S450W	RIF	Walker_Lancet_Infect_Dis_2015	3
761161	T	C	Rv0667	L452P	RIF	Walker_Lancet_Infect_Dis_2015	4
761277	A	T	Rv0667	I491F	RIF	Walker_Lancet_Infect_Dis_2015;Nebenzhal-Guimaraes_JAC_2014	1
781687	A	G	Rv0682	K43R	SM	Walker_Lancet_Infect_Dis_2015	3
781822	A	G	Rv0682	K88R	SM	Walker_Lancet_Infect_Dis_2015	3
1472358	C	T	rrs	C513T	SM	Walker_Lancet_Infect_Dis_2015;Katsukawa_J_Appl_Microb_1997;Springer_AAC_2001	3
1472359	A	C	rrs	A514C	SM	Walker_Lancet_Infect_Dis_2015;Jagielski_PLOS_ONE_2014;Springer_AAC_2001	1a;4
1472361	C	T	rrs	C516T	SM	Tudo_JAC_2010;Finken_MolMicrobiol_1993	3
1472362	C	T	rrs	C517T	SM	Walker_Lancet_Infect_Dis_2015;Jagielski_PLOS_ONE_2014;Springer_AAC_2001	1a;4
1472749	T	G	rrs	C904G	SM	Honore_AAC_1994	4
1472749	T	A	rrs	C904A	SM	Honore_AAC_1994	4
1472751	A	G	rrs	A906G	SM	Jagielski_PLOS_ONE_2014	4
1472752	A	T	rrs	A907T	SM	Jagielski_PLOS_ONE_2014	4
1473246	A	G	rrs	A1401G	AK;CAP;KAN	Walker_Lancet_Infect_Dis_2015;Engstom_JAC_2011	3
1473247	C	T	rrs	C1402T	CAP	Miotto_Eur_Resp_J_2017;Engstom_JAC_2011	3
1473329	G	T	rrs	G1484T	AK;CAP	Miotto_Eur_Resp_J_2017	4
1673423	G	T	Rv1483	G-17T	INH;ETH	Walker_Lancet_Infect_Dis_2015;Gygli_biorXiv_2018;deWelzen_AAC_2017;Larsen_MolMicrobiol_2002	2
1673425	C	T	Rv1483	C-15T	INH;ETH	Walker_Lancet_Infect_Dis_2015;Gygli_biorXiv_2018;Larsen_MolMicrobiol_2002	2
1673432	T	C	Rv1483	T-8C	INH;ETH	Walker_Lancet_Infect_Dis_2015;Gygli_biorXiv_2018;Larsen_MolMicrobiol_2002	4
1674263	T	C	Rv1484	I21T	INH;ETH	Walker_Lancet_Infect_Dis_2015;morlock_AAC_2003	4
1674481	T	G	Rv1484	S94A	INH;ETH	Walker_Lancet_Infect_Dis_2015;Morlock_AAC_2003;Banerjee_Science_1994	1
1674782	T	C	Rv1484	I194T	INH	Walker_Lancet_Infect_Dis_2015	4
1917857	C	T	Rv1694	C-83T	CAP	Walker_Lancet_Infect_Dis_2015	4
1918634	G	A	Rv1694	G232D	CAP	Gygli_biorXiv_2018	4
1918647	T	A	Rv1694	N236K	CAP	Miotto_Eur_Resp_J_2017	4
1918647	T	G	Rv1694	N236K	CAP	Miotto_Eur_Resp_J_2017	4
2154214	A	G	Rv1908c	V633A	INH	Walker_Lancet_Infect_Dis_2015	4
2154218	G	A	Rv1908c	R632C	INH	Ando_AAC_2010	2
2154488	C	G	Rv1908c	D542H	INH	Ando_AAC_2010	2
2154853	A	G	Rv1908c	M420T	INH	Ando_AAC_2010	2
2154857	C	G	Rv1908c	D419H	INH	Ando_AAC_2010	2
2155059	C	T	Rv1908c	W351STOP	INH	Basel_Spontaneous_mutants_unpublished	3
2155060	C	T	Rv1908c	W351STOP	INH	Basel_Spontaneous_mutants_unpublished	3
2155126	T	G	Rv1908c	D329A	INH	Gygli_biorXiv_2018	4
2155129	C	A	Rv1908c	W328L	INH	Walker_Lancet_Infect_Dis_2015	4
2155167	G	T	Rv1908c	S315R	INH	Ando_AAC_2010	2
2155167	G	C	Rv1908c	S315R	INH	Ando_AAC_2010	2
2155168	C	A	Rv1908c	S315I	INH	Basel_Spontaneous_mutants_unpublished	3
2155168	C	G	Rv1908c	S315T	INH	Walker_Lancet_Infect_Dis_2015;Nebenzhal-Guimaraes_JAC_2014	1
2155168	C	T	Rv1908c	S315N	INH	Walker_Lancet_Infect_Dis_2015	3
2155169	T	G	Rv1908c	S315R	INH	Ando_AAC_2010	2
2155212	C	A	Rv1908c	W300C	INH	Walker_Lancet_Infect_Dis_2015	4
2155212	C	G	Rv1908c	W300C	INH	Walker_Lancet_Infect_Dis_2015	4
2155289	T	G	Rv1908c	T275P	INH	Pym_Infect_Immun_2002;Nebenzhal-Guimaraes_JAC_2014	1
2155417	G	C	Rv1908c	P232R	INH	Gygli_biorXiv_2018	4
2155541	A	T	Rv1908c	W191R	INH	Walker_Lancet_Infect_Dis_2015	4
2155541	A	G	Rv1908c	W191R	INH	Walker_Lancet_Infect_Dis_2015	4
2155573	G	T	Rv1908c	T180K	INH	Walker_Lancet_Infect_Dis_2015	4
2155636	A	G	Rv1908c	L159P	INH	Walker_Lancet_Infect_Dis_2015	4
2155648	T	G	Rv1908c	Y155S	INH	Gygli_biorXiv_2018	4
2155814	G	T	Rv1908c	P100T	INH	Gygli_biorXiv_2018	4
2155844	A	T	Rv1908c	W90R	INH	Walker_Lancet_Infect_Dis_2015	4
2155844	A	G	Rv1908c	W90R	INH	Walker_Lancet_Infect_Dis_2015	4
2288704	C	A	Rv2043c	V180F	PZA	Walker_Lancet_Infect_Dis_2015	4
2288727	A	G	Rv2043c	L172P	PZA	Walker_Lancet_Infect_Dis_2015	4
2288757	C	T	Rv2043c	G162D	PZA	Walker_Lancet_Infect_Dis_2015	4
2288821	G	A	Rv2043c	Q141STOP	PZA	Walker_Lancet_Infect_Dis_2015	4
2288827	C	G	Rv2043c	V139L	PZA	Walker_Lancet_Infect_Dis_2015	4
2288827	C	A	Rv2043c	V139L	PZA	Walker_Lancet_Infect_Dis_2015	4
2288830	A	G	Rv2043c	C138R	PZA	Walker_Lancet_Infect_Dis_2015	4
2288836	C	T	Rv2043c	D136N	PZA	Walker_Lancet_Infect_Dis_2015	4
2288847	C	T	Rv2043c	G132D	PZA	Walker_Lancet_Infect_Dis_2015	4
2288868	A	C	Rv2043c	V125G	PZA	Walker_Lancet_Infect_Dis_2015	4
2288930	G	C	Rv2043c	S104R	PZA	Walker_Lancet_Infect_Dis_2015	4
2288930	G	T	Rv2043c	S104R	PZA	Walker_Lancet_Infect_Dis_2015	4
2288932	T	G	Rv2043c	S104R	PZA	Walker_Lancet_Infect_Dis_2015	4
2288952	C	T	Rv2043c	G97D	PZA	Walker_Lancet_Infect_Dis_2015	4
2288955	T	G	Rv2043c	K96T	PZA	Walker_Lancet_Infect_Dis_2015	4
2289010	C	A	Rv2043c	G78C	PZA	Walker_Lancet_Infect_Dis_2015	4
2289038	C	G	Rv2043c	W68C	PZA	Walker_Lancet_Infect_Dis_2015	4
2289038	C	A	Rv2043c	W68C	PZA	Walker_Lancet_Infect_Dis_2015	4
2289072	T	C	Rv2043c	H57R	PZA	Walker_Lancet_Infect_Dis_2015	4
2289073	G	C	Rv2043c	H57D	PZA	Walker_Lancet_Infect_Dis_2015	4
2289097	C	T	Rv2043c	D49N	PZA	Walker_Lancet_Infect_Dis_2015	4
2289162	A	G	Rv2043c	L27P	PZA	Walker_Lancet_Infect_Dis_2015	4
2289202	A	G	Rv2043c	C14R	PZA	Walker_Lancet_Infect_Dis_2015	4
2289207	T	G	Rv2043c	D12A	PZA	Walker_Lancet_Infect_Dis_2015	4
2289214	G	A	Rv2043c	Q10STOP	PZA	Walker_Lancet_Infect_Dis_2015	4
2289219	T	C	Rv2043c	D8G	PZA	Walker_Lancet_Infect_Dis_2015	4
2289220	C	T	Rv2043c	D8N	PZA	Walker_Lancet_Infect_Dis_2015	4
2289223	C	G	Rv2043c	V7L	PZA	Walker_Lancet_Infect_Dis_2015	4
2289231	A	G	Rv2043c	L4S	PZA	Walker_Lancet_Infect_Dis_2015	4
2289252	T	C	Rv2043c	A-11G	PZA	Walker_Lancet_Infect_Dis_2015	4
2289253	A	G	Rv2043c	T-12C	PZA	Walker_Lancet_Infect_Dis_2015	4
2714308	G	A	Rv2416c	P342L	CAP	Gygli_biorXiv_2018	4
2715338	C	A	Rv2416c	G-6T	KAN	Engstom_JAC_2011	4
2715342	C	T	Rv2416c	G-10A	KAN	Walker_Lancet_Infect_Dis_2015;Zaunbrecher_PNAS_2009	1
2715342	C	G	Rv2416c	G-10C	KAN	Kambli_IJM_2016	4
2715344	G	A	Rv2416c	C-12T	KAN	Kambli_IJM_2016;Zaunbrecher_PNAS_2009	1
2715345	T	C	Rv2416c	A-13G	KAN	Zaunbrecher_PNAS_2009	1
2715346	G	A	Rv2416c	C-14T	KAN;CAP	Miotto_Eur_Resp_J_2017;Gygli_biorXiv_2018;Zaunbrecher_PNAS_2009	1
2715347	G	A	Rv2416c	C-15T	KAN	Engstom_JAC_2011	4
2715369	C	A	Rv2416c	G-37T	KAN	Zaunbrecher_PNAS_2009	1
2726136	C	T	Rv2428	C-57T	INH	Walker_Lancet_Infect_Dis_2015	4
4243217	C	G	Rv3794	C-16G	EMB	Walker_Lancet_Infect_Dis_2015	4
4243221	C	T	Rv3794	C-12T	EMB	Walker_Lancet_Infect_Dis_2015	4
4247429	A	T	Rv3795	M306L	EMB	Safi_AAC_2008	1
4247429	A	C	Rv3795	M306L	EMB	Safi_AAC_2008	1
4247429	A	G	Rv3795	M306V	EMB	Walker_Lancet_Infect_Dis_2015;Safi_AAC_2008	1
4247431	G	C	Rv3795	M306I	EMB	Walker_Lancet_Infect_Dis_2015;Safi_AAC_2008	1
4247431	G	A	Rv3795	M306I	EMB	Walker_Lancet_Infect_Dis_2015;Safi_AAC_2008	1
4247431	G	T	Rv3795	M306I	EMB	Walker_Lancet_Infect_Dis_2015;Safi_AAC_2008	1
4247469	A	C	Rv3795	Y319S	EMB	Gygli_biorXiv_2018	4
4247495	G	T	Rv3795	D328Y	EMB	Gygli_biorXiv_2018	4
4247496	A	G	Rv3795	D328G	EMB	Gygli_biorXiv_2018	4
4247574	A	C	Rv3795	D354A	EMB	Walker_Lancet_Infect_Dis_2015	4
4247728	G	T	Rv3795	E405D	EMB	Gygli_biorXiv_2018	4
4247728	G	C	Rv3795	E405D	EMB	Gygli_biorXiv_2018	4
4247729	G	T	Rv3795	G406C	EMB	Safi_AAC_2010	1
4247729	G	A	Rv3795	G406S	EMB	Walker_Lancet_Infect_Dis_2015;Safi_AAC_2010	1
4247730	G	A	Rv3795	G406D	EMB	Walker_Lancet_Infect_Dis_2015;Safi_AAC_2010	1
4247730	G	C	Rv3795	G406A	EMB	Walker_Lancet_Infect_Dis_2015;Safi_AAC_2010	1
4248002	C	A	Rv3795	Q497K	EMB	Walker_Lancet_Infect_Dis_2015	4
4248003	A	T	Rv3795	Q497L	EMB	Gygli_biorXiv_2018	4
4248003	A	G	Rv3795	Q497R	EMB	Walker_Lancet_Infect_Dis_2015;Safi_AAC_2010	1
4248027	C	T	Rv3795	A505V	EMB	Gygli_biorXiv_2018	4
4249512	T	G	Rv3795	M1000R	EMB	Gygli_biorXiv_2018	4
4249583	G	A	Rv3795	D1024N	EMB	Gygli_biorXiv_2018;Safi_AAC_2010	3
4249757	A	G	Rv3795	T1082A	EMB	Gygli_biorXiv_2018	4
4326474	G	C	Rv3854c	P334A	ETH	Gygli_biorXiv_2018	4
4326632	T	G	Rv3854c	H281P	ETH	Gygli_biorXiv_2018	4
4326676	G	C	Rv3854c	S266R	ETH	Gygli_biorXiv_2018	4
4326676	G	T	Rv3854c	S266R	ETH	Gygli_biorXiv_2018	4
4326678	T	G	Rv3854c	S266R	ETH	Gygli_biorXiv_2018	4
4326706	C	T	Rv3854c	W256STOP	ETH	Gygli_biorXiv_2018	4
4326707	C	T	Rv3854c	W256STOP	ETH	Gygli_biorXiv_2018	4
4326737	T	C	Rv3854c	Q246R	ETH	Gygli_biorXiv_2018	4
4326785	G	A	Rv3854c	P230L	ETH	Gygli_biorXiv_2018	4
4326900	G	A	Rv3854c	P192S	ETH	Gygli_biorXiv_2018	4
4326951	C	T	Rv3854c	A175T	ETH	Gygli_biorXiv_2018	4
4326973	C	T	Rv3854c	W167STOP	ETH	Gygli_biorXiv_2018	4
4326974	C	T	Rv3854c	W167STOP	ETH	Gygli_biorXiv_2018	4
4326974	C	G	Rv3854c	W167S	ETH	Gygli_biorXiv_2018	4
4326980	T	G	Rv3854c	Q165P	ETH	Gygli_biorXiv_2018	4
4327065	A	G	Rv3854c	C137R	ETH	Gygli_biorXiv_2018	4
4327067	A	C	Rv3854c	L136R	ETH	Gygli_biorXiv_2018	4
4327380	A	C	Rv3854c	Y32D	ETH	Gygli_biorXiv_2018	4
4407554	G	C	Rv3919c	R217G	SM	Gygli_biorXiv_2018	4
4407598	A	T	Rv3919c	A202E	SM	Gygli_biorXiv_2018	4
4407604	G	T	Rv3919c	A200E	SM	Walker_Lancet_Infect_Dis_2015	4
4407730	C	A	Rv3919c	R158L	SM	Gygli_biorXiv_2018	4
4407756	G	T	Rv3919c	S149R	SM	Gygli_biorXiv_2018;Verma_AAC_2014	4
4407756	G	C	Rv3919c	S149R	SM	Gygli_biorXiv_2018;Verma_AAC_2014	4
4407758	T	G	Rv3919c	S149R	SM	Gygli_biorXiv_2018;Verma_AAC_2014	4
4407790	G	A	Rv3919c	A138V	SM	Walker_Lancet_Infect_Dis_2015;Verma_AAC_2014	4
4407791	C	T	Rv3919c	A138T	SM	Walker_Lancet_Infect_Dis_2015;Verma_AAC_2014	4
4407794	G	A	Rv3919c	R137W	SM	Walker_Lancet_Infect_Dis_2015;Verma_AAC_2014	4
4407802	G	T	Rv3919c	A134E	SM	Walker_Lancet_Infect_Dis_2015	4
4407880	A	C	Rv3919c	L108R	SM	Gygli_biorXiv_2018;Verma_AAC_2014	4
4407922	A	G	Rv3919c	L94P	SM	Gygli_biorXiv_2018;Verma_AAC_2014	4
4407931	A	G	Rv3919c	L91P	SM	Walker_Lancet_Infect_Dis_2015;Verma_AAC_2014	4
4407940	A	G	Rv3919c	V88A	SM	Walker_Lancet_Infect_Dis_2015	4
4407952	G	A	Rv3919c	P84L	SM	Gygli_biorXiv_2018	4
4407965	C	G	Rv3919c	A80P	SM	Walker_Lancet_Infect_Dis_2015	4
4407967	A	G	Rv3919c	L79S	SM	Gygli_biorXiv_2018	4
4407973	A	C	Rv3919c	V77G	SM	Gygli_biorXiv_2018;Verma_AAC_2014	4
4407979	G	A	Rv3919c	P75L	SM	Walker_Lancet_Infect_Dis_2015	4
4407985	C	T	Rv3919c	G73E	SM	Gygli_biorXiv_2018;Verma_AAC_2014	4
4407985	C	G	Rv3919c	G73A	SM	Gygli_biorXiv_2018;Verma_AAC_2014	4
4407994	C	T	Rv3919c	S70N	SM	Walker_Lancet_Infect_Dis_2015;Verma_AAC_2014	4
4407997	C	T	Rv3919c	G69D	SM	Walker_Lancet_Infect_Dis_2015	4
4408003	T	C	Rv3919c	D67G	SM	Gygli_biorXiv_2018	4
4408007	C	A	Rv3919c	V66L	SM	Gygli_biorXiv_2018	4
4408007	C	G	Rv3919c	V66L	SM	Gygli_biorXiv_2018	4
4408009	A	C	Rv3919c	V65G	SM	Walker_Lancet_Infect_Dis_2015	4
4408054	A	C	Rv3919c	L50R	SM	Gygli_biorXiv_2018	4
4408061	G	T	Rv3919c	H48N	SM	Walker_Lancet_Infect_Dis_2015	4
