# Supplementary material for: Transition bias influences the evolution of antibiotic resistance in Mycobacterium tuberculosis
Source: PLoS Biol. 2019 May 13;17(5):e3000265. doi: 10.1371/journal.pbio.3000265 (PMC6532934; doi:10.1371/journal.pbio.3000265)
Supplement: S3 Data — For each genome, this data set includes the EMBL biosample ID and accession number. MTB, Mycobacterium tuberculosis; EMBL, European Molecular Biology Laboratory. (XLSX) [file pbio.3000265.s003.xlsx]

## Sheet: TableS3.txt
ID	Biosample	Accession number
G00032	SAMEA1877105	ERR234099
G00060	SAMEA1877244	ERR234111
G00067	SAMEA1317631	ERR108161
G00069	SAMEA1465926	ERR126597
G00073	SAMEA1523354	ERR171141
G00076	SAMEA1573042	ERR181316
G00077	SAMEA1573043	ERR181435
G00079	SAMEA961610	ERR025833
G00121	SAMEA1877112	ERR234237
G00122	SAMEA1877181	ERR234273
G00132	SAMN00013304	SRR026446
G00137	SAMEA838000	ERR015614
G00138	SAMEA838048	ERR015615
G00139	SAMEA838034	ERR015616
G00160	SAMEA1877120	ERR238746
G00163	SAMN00013092	SRR023480
G00164	SAMN00013086	SRR023455
G00165	SAMN00013302	SRR026444
G00166	SAMEA3671316	ERR1193660
G00167	SAMEA3671317	ERR1193661
G00174	SAMEA2419120	ERR464719
G00175	SAMEA2419121	ERR464720
G00178	SAMEA1877292	ERR234232
G00179	SAMEA1877075	ERR234233
G00180	SAMEA1877108	ERR234235
G00181	SAMEA1877118	ERR234236
G00182	SAMEA1877096	ERR234153
G00186	SAMEA1877191	ERR234159
G00187	SAMEA1877258	ERR234169
G00189	SAMEA1877220	ERR234178
G00190	SAMEA1877084	ERR234179
G00195	SAMEA1877225	ERR234187
G00197	SAMEA1877208	ERR234188
G00198	SAMEA1877247	ERR234189
G00200	SAMEA1877079	ERR234195
G00203	SAMEA1877256	ERR234212
G00205	SAMEA3721529	ERR1200603
G00212	SAMEA3721535	ERR1200609
G00217	SAMEA3721540	ERR1200614
G00220	SAMEA3721543	ERR1200617
G00230	SAMEA1877155	ERR233351
G00232	SAMEA3721554	ERR1200628
G00233	SAMEA3721555	ERR1200629
G00240	SAMEA3721561	ERR1200635
G00246	SAMEA3721566	ERR1200640
G00249	SAMEA1877239	ERR233357
G00250	SAMEA1877249	ERR233358
G00251	SAMEA1877271	ERR233359
G00252	SAMEA1877273	ERR233360
G00253	SAMEA1877287	ERR233361
G00255	SAMEA1877270	ERR233363
G00257	SAMEA1877228	ERR233356
G00258	SAMEA1877232	ERR233365
G00262	SAMEA1877188	ERR233369
G00263	SAMEA1877168	ERR233370
G00264	SAMEA1877203	ERR234226
G00265	SAMEA1877104	ERR233372
G00266	SAMEA1877102	ERR233373
G00267	SAMEA1877111	ERR233374
G00268	SAMEA1877068	ERR233375
G00269	SAMEA1877095	ERR233376
G00270	SAMEA1877262	ERR233377
G00271	SAMEA1877243	ERR233378
G00272	SAMEA1877255	ERR233379
G00273	SAMEA1877296	ERR233380
G00276	SAMEA1877217	ERR233382
G00277	SAMEA1877231	ERR233383
G00278	SAMEA1877236	ERR233384
G00279	SAMEA1877122	ERR233385
G00280	SAMEA1877137	ERR233386
G00281	SAMEA1877160	ERR233387
G00282	SAMEA1877172	ERR233388
G00283	SAMEA1877082	ERR233389
G00284	SAMEA1877069	ERR233390
G00285	SAMEA1877085	ERR233391
G00363	SAMEA2419055	ERR464728
G00397	SAMEA2419058	ERR464731
G00398	SAMEA3318361	ERR841386
G00399	SAMEA3318362	ERR841419
G00400	SAMEA3318363	ERR841420
G00402	SAMEA3318364	ERR841423
G00405	SAMEA3318365	ERR841424
G00406	SAMEA3318366	ERR841426
G00407	SAMEA3318367	ERR841427
G00408	SAMEA3318368	ERR841428
G00409	SAMEA3318369	ERR841429
G00510	SAMEA3318371	ERR841387
G00511	SAMEA3318372	ERR841388
G00514	SAMEA3318373	ERR841389
G00516	SAMEA3318374	ERR841390
G00517	SAMEA3318375	ERR841391
G00518	SAMEA3318376	ERR841392
G00519	SAMEA3318377	ERR841393
G00520	SAMEA3318378	ERR841394
G00521	SAMEA3318379	ERR841395
G00522	SAMEA3318380	ERR841396
G00523	SAMEA3715368	ERR1367609
G00524	SAMEA3318382	ERR841398
G00526	SAMEA3318383	ERR841399
G00527	SAMEA3318384	ERR841400
G00528	SAMEA3318385	ERR841401
G00530	SAMEA3715358	ERR1367604
G00533	SAMEA3318388	ERR841404
G00535	SAMEA3715360	ERR1367603
G00536	SAMEA3715371	ERR1367606
G00537	SAMEA3318392	ERR841408
G00538	SAMEA3318393	ERR841409
G00540	SAMEA3318395	ERR841411
G00541	SAMEA3318396	ERR841412
G00542	SAMEA3318397	ERR841413
G00543	SAMEA3318398	ERR841414
G00544	SAMEA3318399	ERR841415
G00545	SAMEA3318400	ERR841416
G00546	SAMEA3318401	ERR841417
G00548	SAMEA3318402	ERR841418
G00554	SAMEA3318403	ERR841421
G00555	SAMEA3318404	ERR841422
G00566	SAMEA3318411	ERR841436
G00567	SAMEA3318412	ERR841437
G00569	SAMEA3318414	ERR841439
G00576	SAMEA3318417	ERR841442
G00580	SAMEA3318418	ERR841443
G00582	SAMEA3318419	ERR841444
G00583	SAMEA3318420	ERR841445
G00635	SAMEA2419073	ERR464746
G00636	SAMEA2419069	ERR464742
G00638	SAMEA2419060	ERR464733
G00734	SAMEA2419068	ERR464741
G00738	SAMEA2419077	ERR464750
G00740	SAMEA2419065	ERR464738
G00742	SAMEA2419064	ERR464737
G00744	SAMEA2419049	ERR464722
G00746	SAMEA2419079	ERR464752
G00748	SAMEA2419072	ERR464745
G00751	SAMEA2419050	ERR464723
G00754	SAMEA2419054	ERR464727
G00756	SAMEA2419048	ERR464721
G00758	SAMEA2419052	ERR464725
G00759	SAMEA2419059	ERR464732
G00761	SAMEA2419062	ERR464735
G00762	SAMEA2419063	ERR464736
G00763	SAMEA2419066	ERR464739
G00764	SAMEA2419067	ERR464740
G00765	SAMEA2419061	ERR464734
G00767	SAMEA2419071	ERR464744
G00768	SAMEA2419070	ERR464743
G00769	SAMEA2419076	ERR464749
G00771	SAMEA2419075	ERR464748
G00772	SAMEA2419104	ERR464777
G00773	SAMEA2419083	ERR464756
G00774	SAMEA2419115	ERR464788
G00775	SAMEA2419114	ERR464787
G00776	SAMEA2419118	ERR464791
G00777	SAMEA2419113	ERR464786
G00778	SAMEA2419117	ERR464790
G00780	SAMEA2419112	ERR464785
G00781	SAMEA2419116	ERR464789
G00782	SAMEA2419084	ERR464757
G00783	SAMEA2419108	ERR464781
G00784	SAMEA2419085	ERR464758
G00785	SAMEA2419103	ERR464776
G00788	SAMEA2419091	ERR464764
G00789	SAMEA2419097	ERR464770
G00790	SAMEA2419110	ERR464783
G00791	SAMEA2419090	ERR464763
G00792	SAMEA2419102	ERR464775
G00795	SAMEA2419099	ERR464772
G00796	SAMEA2419107	ERR464780
G00797	SAMEA2419105	ERR464778
G00798	SAMEA2419106	ERR464779
G00799	SAMEA2419095	ERR464768
G00800	SAMEA2419096	ERR464769
G00801	SAMEA2419057	ERR464730
G00802	SAMEA2419081	ERR464754
G00803	SAMEA2419100	ERR464773
G00804	SAMEA2419101	ERR464774
G00807	SAMEA2419111	ERR464784
G00808	SAMEA2419088	ERR464761
G00809	SAMEA2419082	ERR464755
G00827	SAMEA3715387	ERR1367678
G00842	SAMEA1877114	ERR234208
G00843	SAMEA1877286	ERR234193
G00844	SAMEA1877245	ERR234170
G00845	SAMEA1877267	ERR234190
G00846	SAMEA1877123	ERR234238
G00847	SAMEA1877074	ERR234180
G00848	SAMEA1877128	ERR234239
G00849	SAMEA1877209	ERR234240
G00850	SAMEA1877081	ERR234152
G00851	SAMEA1877153	ERR234183
G00852	SAMEA1877222	ERR234241
G00853	SAMEA1877242	ERR234242
G00854	SAMEA1877184	ERR234243
G00855	SAMEA1877200	ERR234244
G00859	SAMEA1877276	ERR234154
G00860	SAMEA1877280	ERR234155
G00861	SAMEA1877291	ERR234156
G00862	SAMEA1877253	ERR234157
G00864	SAMEA1877186	ERR234161
G00865	SAMEA1877124	ERR234162
G00867	SAMEA1877159	ERR234164
G00868	SAMEA1877171	ERR234165
G00869	SAMEA1877164	ERR234166
G00870	SAMEA1877070	ERR234167
G00871	SAMEA1877089	ERR234168
G00872	SAMEA1877252	ERR234171
G00873	SAMEA1877293	ERR234172
G00874	SAMEA1877278	ERR234173
G00875	SAMEA1877192	ERR234174
G00876	SAMEA1877178	ERR234175
G00878	SAMEA1877234	ERR234177
G00879	SAMEA1877162	ERR234181
G00880	SAMEA1877173	ERR234182
G00882	SAMEA1877127	ERR234185
G00885	SAMEA1877283	ERR234191
G00886	SAMEA1877295	ERR234192
G00887	SAMEA1877091	ERR234194
G00888	SAMEA1877277	ERR234109
G00889	SAMEA1877115	ERR234196
G00890	SAMEA1877103	ERR234197
G00891	SAMEA1877138	ERR234198
G00893	SAMEA1877210	ERR234200
G00897	SAMEA1877167	ERR234203
G00899	SAMEA1877158	ERR234205
G00900	SAMEA1877092	ERR234206
G00901	SAMEA1877289	ERR234209
G00902	SAMEA1877274	ERR234210
G00904	SAMEA1877275	ERR234245
G00905	SAMEA1877290	ERR234246
G00906	SAMEA1877248	ERR234247
G00907	SAMEA1877240	ERR234213
G00908	SAMEA1877221	ERR234214
G00909	SAMEA1877211	ERR234215
G00910	SAMEA1877251	ERR234248
G00912	SAMEA1877195	ERR234216
G00913	SAMEA1877129	ERR234249
G00915	SAMEA1877140	ERR234250
G00916	SAMEA1877238	ERR234251
G00917	SAMEA1877218	ERR234252
G00918	SAMEA1877205	ERR234253
G00919	SAMEA1877166	ERR234218
G00920	SAMEA1877131	ERR234219
G00923	SAMEA1877288	ERR234256
G00925	SAMEA1877145	ERR234220
G00926	SAMEA1877272	ERR234258
G00927	SAMEA1877125	ERR234259
G00928	SAMEA1877134	ERR234260
G00930	SAMEA1877106	ERR234221
G00931	SAMEA1877121	ERR234222
G00932	SAMEA1877176	ERR234262
G00933	SAMEA1877078	ERR234263
G00934	SAMEA1877071	ERR234223
G00935	SAMEA1877087	ERR234224
G00936	SAMEA1877094	ERR234264
G00937	SAMEA1877196	ERR234225
G00938	SAMEA1877083	ERR234265
G00940	SAMEA1877097	ERR234266
G00941	SAMEA1877189	ERR234227
G00942	SAMEA1877241	ERR234228
G00943	SAMEA1877259	ERR234229
G00944	SAMEA1877116	ERR234267
G00945	SAMEA1877266	ERR234268
G00946	SAMEA1877269	ERR234230
G00947	SAMEA1877263	ERR234269
G00948	SAMEA1877268	ERR234270
G00949	SAMEA1877219	ERR234271
G00950	SAMEA1877282	ERR234231
G00951	SAMEA1877235	ERR234272
G00964	SAMEA2419119	ERR464792
G00965	SAMEA2419092	ERR464765
G00966	SAMEA2419053	ERR464726
G00974	SAMEA2419056	ERR464729
G00975	SAMEA3715390	ERR1367605
G00976	SAMEA3671320	ERR1193643
G00977	SAMEA3671321	ERR1193644
G00978	SAMEA3671322	ERR1193645
G00979	SAMEA3671323	ERR1193646
G00980	SAMEA3671324	ERR1193647
G00981	SAMEA3671325	ERR1193648
G00982	SAMEA3671326	ERR1193649
G00984	SAMEA3671327	ERR1193650
G00985	SAMEA3671328	ERR1193651
G00986	SAMEA3671329	ERR1193652
G00987	SAMEA3715391	ERR1367607
G00997	SAMN00013089	SRR023477
G00998	SAMN00013101	SRR023589
G00999	SAMN00013102	SRR023590
G01000	SAMN00013299	SRR026441
G01001	SAMN00013090	SRR023478
G01002	SAMN00013085	SRR023454
G01004	SAMN00013083	SRR023452
G01005	SAMN00013091	SRR023479
G01006	SAMN00013303	SRR026445
G01007	SAMN00013300	SRR026442
G01008	SAMN00013088	SRR023476
G01009	SAMN00013301	SRR026443
G01010	SAMN00013324	SRR029823
G01011	SAMN00013087	SRR023475
G01012	SAMN00013096	SRR023484
G01013	SAMN00013097	SRR023485
G01021	SAMN00013095	SRR023483
G01022	SAMN00013093	SRR023481
G01023	SAMN00013098	SRR023486
G01025	SAMN00013100	SRR023492
G01026	SAMN00013099	SRR023487
G01029	SAMN00013082	SRR023451
G01069	SAMEA3715394	ERR1367691
G01070	SAMEA3715395	ERR1367679
G01071	SAMEA3671330	ERR1193662
G01073	SAMEA3715396	ERR1367665
G01074	SAMEA3715397	ERR1367672
G01075	SAMEA3715398	ERR1367684
G01079	SAMEA3671331	ERR1193663
G01081	SAMEA3671332	ERR1193664
G01082	SAMEA3715401	ERR1367683
G01096	SAMEA3671334	ERR1193666
G01101	SAMEA3671335	ERR1193667
G01103	SAMEA3671336	ERR1193668
G01104	SAMEA3715403	ERR1367661
G01106	SAMEA3671337	ERR1193669
G01107	SAMEA3671338	ERR1193670
G01108	SAMEA3671339	ERR1193671
G01109	SAMEA3715405	ERR1465965
G01110	SAMEA3671340	ERR1193672
G01116	SAMEA3715406	ERR1367686
G01119	SAMEA3671341	ERR1193674
G01130	SAMEA3671342	ERR1193675
G01131	SAMEA3671343	ERR1193676
G01132	SAMEA3671344	ERR1193677
G01133	SAMEA3715407	ERR1367664
G01138	SAMEA3671345	ERR1193678
G01139	SAMEA3671346	ERR1193679
G01140	SAMEA3671347	ERR1193680
G01141	SAMEA3671348	ERR1193681
G01146	SAMEA3671349	ERR1193682
G01147	SAMEA3671350	ERR1193683
G01148	SAMEA3715408	ERR1367671
G01154	SAMEA3715409	ERR1367674
G01155	SAMEA3671351	ERR1193684
G01156	SAMEA3715410	ERR1367690
G01157	SAMEA3715411	ERR1367670
G01158	SAMEA3671352	ERR1193685
G01191	SAMEA3715412	ERR1367692
G01198	SAMEA3671355	ERR1193689
G01200	SAMEA3671357	ERR1193691
G01202	SAMEA3715414	ERR1367685
G01203	SAMEA3671358	ERR1193692
G01204	SAMEA3671359	ERR1193693
G01205	SAMEA3671360	ERR1193694
G01206	SAMEA3671361	ERR1193695
G01207	SAMEA3671362	ERR1193696
G01208	SAMEA3671363	ERR1193697
G01209	SAMEA3671364	ERR1193698
G01210	SAMEA3671365	ERR1193699
G01211	SAMEA3671366	ERR1193700
G01212	SAMEA3671367	ERR1193701
G01214	SAMEA3715393	ERR1367689
G01215	SAMEA3671368	ERR1193702
G01216	SAMEA3671369	ERR1193703
G01219	SAMEA3671371	ERR1193705
G01602	SAMEA3671438	ERR1193713
G01621	SAMEA3671439	ERR1193714
G01647	SAMEA3671378	ERR1193716
G01648	SAMEA3671379	ERR1193717
G01650	SAMEA3671380	ERR1193718
G01651	SAMEA3671381	ERR1193719
G01652	SAMEA3671382	ERR1193720
G01653	SAMEA3671383	ERR1193721
G01654	SAMEA3671384	ERR1193722
G01655	SAMEA3671385	ERR1193723
G01657	SAMEA3671386	ERR1193724
G01659	SAMEA3671387	ERR1193725
G01660	SAMEA3671388	ERR1193726
G01661	SAMEA3671389	ERR1193727
G01662	SAMEA3671390	ERR1193728
G01663	SAMEA3671391	ERR1193729
G01665	SAMEA3671392	ERR1193730
G01670	SAMEA3671395	ERR1193733
G01704	SAMEA4441435	ERR1633785
G01705	SAMEA4441446	ERR1633796
G01706	SAMEA4441457	ERR1633807
G01707	SAMEA4441468	ERR1633818
G01708	SAMEA4441479	ERR1633829
G01710	SAMEA4441501	ERR1633851
G01712	SAMEA4441520	ERR1633870
G01713	SAMEA4441425	ERR1633775
G01714	SAMEA4441426	ERR1633776
G01715	SAMEA4441427	ERR1633777
G01716	SAMEA4441428	ERR1633778
G01717	SAMEA4441429	ERR1633779
G01720	SAMEA4441432	ERR1633782
G01721	SAMEA4441433	ERR1633783
G01722	SAMEA4441434	ERR1633784
G01723	SAMEA4441436	ERR1633786
G01725	SAMEA4441438	ERR1633788
G01726	SAMEA4441439	ERR1633789
G01727	SAMEA4441440	ERR1633790
G01728	SAMEA4441441	ERR1633791
G01730	SAMEA4441443	ERR1633793
G01731	SAMEA4441444	ERR1633794
G01732	SAMEA4441445	ERR1633795
G01733	SAMEA4441447	ERR1633797
G01734	SAMEA4441448	ERR1633798
G01736	SAMEA4441450	ERR1633800
G01738	SAMEA4441452	ERR1633802
G01739	SAMEA4441453	ERR1633803
G01741	SAMEA4441455	ERR1633805
G01742	SAMEA4441456	ERR1633806
G01743	SAMEA4441458	ERR1633808
G01744	SAMEA4441459	ERR1633809
G01745	SAMEA4441460	ERR1633810
G01746	SAMEA4441461	ERR1633811
G01747	SAMEA4441462	ERR1633812
G01748	SAMEA4441463	ERR1633813
G01750	SAMEA4441465	ERR1633815
G01751	SAMEA4441466	ERR1633816
G01752	SAMEA4441467	ERR1633817
G01753	SAMEA4441469	ERR1633819
G01754	SAMEA4441470	ERR1633820
G01755	SAMEA4441471	ERR1633821
G01756	SAMEA4441472	ERR1633822
G01757	SAMEA4441473	ERR1633823
G01758	SAMEA4441474	ERR1633824
G01761	SAMEA4441477	ERR1633827
G01762	SAMEA4441478	ERR1633828
G01763	SAMEA4441480	ERR1633830
G01764	SAMEA4441481	ERR1633831
G01765	SAMEA4441482	ERR1633832
G01766	SAMEA4441483	ERR1633833
G01767	SAMEA4441484	ERR1633834
G01768	SAMEA4441485	ERR1633835
G01770	SAMEA4441487	ERR1633837
G01771	SAMEA4441488	ERR1633838
G01772	SAMEA4441489	ERR1633839
G01773	SAMEA4441491	ERR1633841
G01774	SAMEA4441492	ERR1633842
G01775	SAMEA4441493	ERR1633843
G01776	SAMEA4441494	ERR1633844
G01777	SAMEA4441495	ERR1633845
G01778	SAMEA4441496	ERR1633846
G01779	SAMEA4441497	ERR1633847
G01780	SAMEA4441498	ERR1633848
G01782	SAMEA4441500	ERR1633850
G01783	SAMEA4441502	ERR1633852
G01784	SAMEA4441503	ERR1633853
G01785	SAMEA4441504	ERR1633854
G01786	SAMEA4441505	ERR1633855
G01787	SAMEA4441506	ERR1633856
G01788	SAMEA4441507	ERR1633857
G01789	SAMEA4441508	ERR1633858
G01791	SAMEA4441510	ERR1633860
G01794	SAMEA4441514	ERR1633864
G01795	SAMEA4441515	ERR1633865
G01797	SAMEA4441517	ERR1633867
G01798	SAMEA4441518	ERR1633868
G01799	SAMEA4441519	ERR1633869
G01800	SAMEA4441531	ERR1633881
G01802	SAMEA4441553	ERR1633903
G01803	SAMEA4441563	ERR1633913
G01804	SAMEA4441574	ERR1633924
G01805	SAMEA4441585	ERR1633935
G01806	SAMEA4441596	ERR1633946
G01807	SAMEA4441607	ERR1633957
G01808	SAMEA4441614	ERR1633964
G01809	SAMEA4441521	ERR1633871
G01810	SAMEA4441522	ERR1633872
G01811	SAMEA4441523	ERR1633873
G01812	SAMEA4441524	ERR1633874
G01813	SAMEA4441525	ERR1633875
G01814	SAMEA4441526	ERR1633876
G01815	SAMEA4441527	ERR1633877
G01816	SAMEA4441528	ERR1633878
G01817	SAMEA4441529	ERR1633879
G01819	SAMEA4441532	ERR1633882
G01820	SAMEA4441533	ERR1633883
G01821	SAMEA4441534	ERR1633884
G01822	SAMEA4441535	ERR1633885
G01823	SAMEA4441536	ERR1633886
G01825	SAMEA4441538	ERR1633888
G01826	SAMEA4441539	ERR1633889
G01827	SAMEA4441540	ERR1633890
G01828	SAMEA4441541	ERR1633891
G01829	SAMEA4441543	ERR1633893
G01830	SAMEA4441544	ERR1633894
G01831	SAMEA4441545	ERR1633895
G01832	SAMEA4441546	ERR1633896
G01833	SAMEA4441547	ERR1633897
G01834	SAMEA4441548	ERR1633898
G01835	SAMEA4441549	ERR1633899
G01836	SAMEA4441550	ERR1633900
G01838	SAMEA4441552	ERR1633902
G01839	SAMEA4441554	ERR1633904
G01840	SAMEA4441555	ERR1633905
G01841	SAMEA4441556	ERR1633906
G01842	SAMEA4441557	ERR1633907
G01843	SAMEA4441558	ERR1633908
G01844	SAMEA4441559	ERR1633909
G01846	SAMEA4441560	ERR1633910
G01847	SAMEA4441561	ERR1633911
G01849	SAMEA4441564	ERR1633914
G01850	SAMEA4441565	ERR1633915
G01851	SAMEA4441566	ERR1633916
G01852	SAMEA4441567	ERR1633917
G01853	SAMEA4441568	ERR1633918
G01854	SAMEA4441569	ERR1633919
G01855	SAMEA4441570	ERR1633920
G01856	SAMEA4441571	ERR1633921
G01857	SAMEA4441572	ERR1633922
G01858	SAMEA4441573	ERR1633923
G01859	SAMEA4441575	ERR1633925
G01860	SAMEA4441576	ERR1633926
G01861	SAMEA4441577	ERR1633927
G01862	SAMEA4441578	ERR1633928
G01863	SAMEA4441579	ERR1633929
G01864	SAMEA4441580	ERR1633930
G01865	SAMEA4441581	ERR1633931
G01866	SAMEA4441582	ERR1633932
G01867	SAMEA4441583	ERR1633933
G01868	SAMEA4441584	ERR1633934
G01869	SAMEA4441586	ERR1633936
G01871	SAMEA4441588	ERR1633938
G01872	SAMEA4441589	ERR1633939
G01873	SAMEA4441590	ERR1633940
G01875	SAMEA4441592	ERR1633942
G01876	SAMEA4441593	ERR1633943
G01877	SAMEA4441594	ERR1633944
G01879	SAMEA4441597	ERR1633947
G01880	SAMEA4441598	ERR1633948
G01881	SAMEA4441599	ERR1633949
G01883	SAMEA4441601	ERR1633951
G01884	SAMEA4441602	ERR1633952
G01885	SAMEA4441603	ERR1633953
G01886	SAMEA4441604	ERR1633954
G01887	SAMEA4441605	ERR1633955
G01888	SAMEA4441606	ERR1633956
G01890	SAMEA4441608	ERR1633958
G01891	SAMEA4441609	ERR1633959
G01892	SAMEA4441610	ERR1633960
G01893	SAMEA4441611	ERR1633961
G01894	SAMEA4441612	ERR1633962
G01895	SAMEA4441613	ERR1633963
G02013	SAMEA3715415	ERR1465745
G02014	SAMEA3715416	ERR1465894
G02015	SAMEA3715417	ERR1465746
G02016	SAMEA3715418	ERR1465747
G02017	SAMEA3715419	ERR1465895
G02018	SAMEA3715420	ERR1465748
G02019	SAMEA3715421	ERR1465749
G02021	SAMEA3715423	ERR1465750
G02022	SAMEA3715465	ERR1465751
G02023	SAMEA3715466	ERR1465896
G02024	SAMEA3715467	ERR1367688
G02026	SAMEA3715469	ERR1465752
G02027	SAMEA3715470	ERR1367639
G02028	SAMEA3715471	ERR1465897
G02029	SAMEA3715472	ERR1367644
G02030	SAMEA3715473	ERR1367659
G02032	SAMEA3715474	ERR1465898
G02033	SAMEA3715475	ERR1465755
G02034	SAMEA3715476	ERR1465756
G02035	SAMEA3715477	ERR1465899
G02036	SAMEA3715478	ERR1465757
G02037	SAMEA3715479	ERR1465758
G02038	SAMEA3715480	ERR1465759
G02039	SAMEA3715481	ERR1367642
G02040	SAMEA3715482	ERR1465900
G02041	SAMEA3715483	ERR1465901
G02043	SAMEA3715485	ERR1465760
G02047	SAMEA3715489	ERR1465762
G02049	SAMEA3715491	ERR1465902
G02052	SAMEA3715424	ERR1465763
G02053	SAMEA3715425	ERR1465903
G02055	SAMEA3715427	ERR1465732
G02056	SAMEA3715428	ERR1465904
G02057	SAMEA3715494	ERR1465905
G02058	SAMEA3715495	ERR1465764
G02059	SAMEA3715496	ERR1465765
G02061	SAMEA3715461	ERR1465906
G02063	SAMEA3715463	ERR1465766
G02066	SAMEA3715498	ERR1465767
G02067	SAMEA3715499	ERR1465907
G02069	SAMEA3715501	ERR1465908
G02070	SAMEA3715502	ERR1367651
G02071	SAMEA3715503	ERR1367668
G02072	SAMEA3715504	ERR1465909
G02073	SAMEA3715505	ERR1465769
G02074	SAMEA3715506	ERR1465910
G02075	SAMEA3715507	ERR1465733
G02076	SAMEA3715508	ERR1367676
G02077	SAMEA3715509	ERR1465911
G02079	SAMEA3715511	ERR1465912
G02080	SAMEA3715512	ERR1465770
G02082	SAMEA3715514	ERR1465913
G02083	SAMEA3715515	ERR1465771
G02084	SAMEA3715516	ERR1465914
G02085	SAMEA3715517	ERR1465915
G02087	SAMEA3715434	ERR1465773
G02088	SAMEA3715435	ERR1367658
G02089	SAMEA3715436	ERR1465916
G02090	SAMEA3671607	ERR1199146
G02091	SAMEA3715437	ERR1465917
G02092	SAMEA3671605	ERR1199147
G02094	SAMEA3715520	ERR1465918
G02095	SAMEA3715521	ERR1465919
G02096	SAMEA3715522	ERR1465920
G02097	SAMEA3715523	ERR1465921
G02098	SAMEA3715524	ERR1465775
G02099	SAMEA3715525	ERR1367662
G02100	SAMEA3715526	ERR1465776
G02101	SAMEA3715527	ERR1465922
G02102	SAMEA3715528	ERR1465777
G02104	SAMEA3715530	ERR1465923
G02105	SAMEA3715531	ERR1465924
G02106	SAMEA3715532	ERR1465778
G02107	SAMEA3715533	ERR1465779
G02108	SAMEA3715534	ERR1465780
G02109	SAMEA3715535	ERR1465781
G02110	SAMEA3715536	ERR1465782
G02111	SAMEA3715537	ERR1465783
G02112	SAMEA3715538	ERR1465925
G02113	SAMEA3715539	ERR1465926
G02114	SAMEA3715540	ERR1465784
G02116	SAMEA3715542	ERR1465785
G02117	SAMEA3715543	ERR1367675
G02118	SAMEA3715544	ERR1465786
G02119	SAMEA3715545	ERR1465787
G02120	SAMEA3715546	ERR1465788
G02121	SAMEA3715547	ERR1465789
G02122	SAMEA3715548	ERR1367647
G02123	SAMEA3715549	ERR1465790
G02124	SAMEA3715550	ERR1465927
G02125	SAMEA3715551	ERR1465928
G02127	SAMEA3715552	ERR1465791
G02128	SAMEA3671617	ERR1199148
G02129	SAMEA3671612	ERR1199092
G02130	SAMEA3715553	ERR1367633
G02131	SAMEA3715554	ERR1367652
G02133	SAMEA3715556	ERR1465929
G02135	SAMEA3715558	ERR1367634
G02136	SAMEA3715559	ERR1465930
G02138	SAMEA3715561	ERR1367666
G02139	SAMEA3715562	ERR1465931
G02141	SAMEA3715564	ERR1465932
G02143	SAMEA3715430	ERR1465933
G02144	SAMEA3715431	ERR1465934
G02145	SAMEA3715432	ERR1465794
G02146	SAMEA3715433	ERR1465734
G02148	SAMEA3715566	ERR1465935
G02149	SAMEA3715567	ERR1367681
G02150	SAMEA3715568	ERR1367673
G02151	SAMEA3715569	ERR1367645
G02152	SAMEA3715570	ERR1465936
G02153	SAMEA3715571	ERR1465796
G02155	SAMEA3715573	ERR1465797
G02156	SAMEA3715574	ERR1465798
G02157	SAMEA3715575	ERR1465937
G02158	SAMEA3715576	ERR1367653
G02160	SAMEA3715578	ERR1465938
G02161	SAMEA3715579	ERR1367643
G02162	SAMEA3715580	ERR1465801
G02163	SAMEA3715581	ERR1367669
G02164	SAMEA3715582	ERR1465939
G02165	SAMEA3715583	ERR1465940
G02166	SAMEA3715584	ERR1367687
G02167	SAMEA3715438	ERR1465941
G02168	SAMEA3715439	ERR1367654
G02169	SAMEA3715440	ERR1367656
G02171	SAMEA3715442	ERR1465804
G02172	SAMEA3715585	ERR1465942
G02173	SAMEA3715586	ERR1465805
G02175	SAMEA3715588	ERR1465806
G02176	SAMEA3715589	ERR1465807
G02178	SAMEA3715591	ERR1465943
G02179	SAMEA3715592	ERR1465735
G02182	SAMEA3715595	ERR1465808
G02183	SAMEA3715596	ERR1367618
G02184	SAMEA3715597	ERR1465944
G02186	SAMEA3715599	ERR1465810
G02187	SAMEA3715600	ERR1465811
G02189	SAMEA3715602	ERR1465812
G02190	SAMEA3715603	ERR1465813
G02191	SAMEA3715604	ERR1465945
G02192	SAMEA3715605	ERR1465814
G02194	SAMEA3715607	ERR1367619
G02195	SAMEA3715608	ERR1465946
G02198	SAMEA3715611	ERR1465737
G02201	SAMEA3715614	ERR1465947
G02204	SAMEA3715617	ERR1465815
G02205	SAMEA3715618	ERR1465948
G02207	SAMEA3715620	ERR1465816
G02208	SAMEA3715621	ERR1465817
G02209	SAMEA3715622	ERR1465738
G02210	SAMEA3715623	ERR1465818
G02211	SAMEA3715624	ERR1465949
G02212	SAMEA3715625	ERR1465819
G02213	SAMEA3715626	ERR1367636
G02214	SAMEA3715627	ERR1465821
G02215	SAMEA3715628	ERR1465822
G02216	SAMEA3715629	ERR1367617
G02217	SAMEA3715630	ERR1465950
G02219	SAMEA3671458	ERR1193789
G02220	SAMEA3671459	ERR1193790
G02221	SAMEA3671460	ERR1193791
G02228	SAMEA3305054	ERR789235
G02389	SAMEA3671558	ERR1199149
G02390	SAMEA3715631	ERR1367623
G02393	SAMEA3715634	ERR1367611
G02395	SAMEA3715636	ERR1367613
G02399	SAMEA3715640	ERR1367648
G02400	SAMEA3715641	ERR1367646
G02413	SAMEA3715654	ERR1367637
G02417	SAMEA3715658	ERR1367641
G02421	SAMEA3715662	ERR1367667
G02429	SAMEA3715670	ERR1367615
G02453	SAMEA3715687	ERR1367628
G02467	SAMEA3715701	ERR1367625
G02468	SAMEA3715702	ERR1367649
G02472	SAMEA3715706	ERR1367631
G02473	SAMEA3715707	ERR1367622
G02487	SAMEA3715709	ERR1465824
G02488	SAMEA3715710	ERR1465739
G02489	SAMEA3715711	ERR1367638
G02490	SAMEA3715712	ERR1465951
G02492	SAMEA3715714	ERR1367626
G02493	SAMEA3715715	ERR1465825
G02494	SAMEA3715716	ERR1465952
G02496	SAMEA3715717	ERR1465953
G02497	SAMEA3671551	ERR1199150
G02499	SAMEA3715719	ERR1367677
G02500	SAMEA3715720	ERR1465826
G02501	SAMEA3671520	ERR1199151
G02502	SAMEA3715721	ERR1367657
G02505	SAMEA3715722	ERR1367635
G02510	SAMEA3715727	ERR1465740
G02513	SAMEA3715729	ERR1367632
G02514	SAMEA3715730	ERR1465954
G02516	SAMEA3671577	ERR1199152
G02517	SAMEA3715732	ERR1465955
G02519	SAMEA3715734	ERR1367614
G02520	SAMEA3715735	ERR1367640
G02521	SAMEA3715736	ERR1465956
G02522	SAMEA3715737	ERR1465957
G02523	SAMEA3715738	ERR1367610
G02524	SAMEA3715739	ERR1367621
G02526	SAMEA3715741	ERR1367627
G02527	SAMEA3715742	ERR1465958
G02528	SAMEA3715743	ERR1465959
G02530	SAMEA3671525	ERR1199153
G02532	SAMEA3715745	ERR1465960
G02533	SAMEA3715746	ERR1465741
G02534	SAMEA3715747	ERR1465961
G02535	SAMEA3715748	ERR1367629
G02536	SAMEA3715749	ERR1367663
G02537	SAMEA3715750	ERR1367630
G02555	SAMEA3715761	ERR1367616
G02574	SAMEA3715780	ERR1367624
G02579	SAMEA3715785	ERR1367620
G02678	SAMEA3305058	ERR789237
G02679	SAMEA3305056	ERR789238
G02699	SAMEA3715787	ERR1465962
G02713	SAMEA3715801	ERR1465742
G02714	SAMEA3715802	ERR1465963
G02716	SAMEA3715804	ERR1465829
G02717	SAMEA3715805	ERR1367660
G02718	SAMEA3715806	ERR1465831
G02719	SAMEA3715807	ERR1367655
G02721	SAMEA3715457	ERR1465964
G02723	SAMEA3715459	ERR1367650
G02822	SAMEA3305059	ERR789239
G03157	SAMN04276734	SRR3724811
G03158	SAMN04276698	SRR3724984
G03159	SAMN04276741	SRR3724960
G03160	SAMN04276719	SRR3724973
G03161	SAMN04276714	SRR3724676
G03162	SAMN04276692	SRR3724982
G03163	SAMN04276696	SRR3724972
G03164	SAMN04276702	SRR3724976
G03165	SAMN04276691	SRR3724983
G03167	SAMN04276652	SRR3724771
G03168	SAMN04276744	SRR3724966
G03169	SAMN04276653	SRR3724745
G03170	SAMN04276700	SRR3724679
G03171	SAMN04276654	SRR3724760
G03172	SAMN04276701	SRR3724948
G03173	SAMN04276735	SRR3724968
G03182	SAMN04276715	SRR3724978
G03183	SAMN04276655	SRR3724761
G03187	SAMN04276740	SRR3724672
G03189	SAMN04276688	SRR3724756
G03191	SAMN04276706	SRR3724970
G03192	SAMN04276656	SRR3724764
G03194	SAMN04276708	SRR3724673
G03195	SAMN04276710	SRR3724940
G03197	SAMN04276724	SRR3724981
G03198	SAMN04276709	SRR3724974
G03200	SAMN04276704	SRR3724943
G03201	SAMN04276695	SRR3724815
G03202	SAMN04276689	SRR3724747
G03203	SAMN04276717	SRR3724808
G03205	SAMN04276693	SRR3724656
G03206	SAMN04276660	SRR3724790
G03207	SAMN04276737	SRR3724804
G03208	SAMN04276694	SRR3724945
G03209	SAMN04276729	SRR3724969
G03210	SAMN04276745	SRR3724958
G03211	SAMN04276712	SRR3724979
G03214	SAMN04276732	SRR3724980
G03215	SAMN04276662	SRR3724744
G03216	SAMN04276731	SRR3724800
G03217	SAMN04276663	SRR3724788
G03218	SAMN04276664	SRR3724772
G03219	SAMN04276726	SRR3724959
G03220	SAMN04276713	SRR3724820
G03221	SAMN04276725	SRR3724797
G03223	SAMN04276666	SRR3724762
G03225	SAMN04276707	SRR3724939
G03228	SAMN04276670	SRR3724767
G03229	SAMN04276733	SRR3724953
G03231	SAMN04276728	SRR3724817
G03232	SAMN04276730	SRR3724946
G03233	SAMN04276718	SRR3724816
G03235	SAMN04276743	SRR3724671
G03236	SAMN04276687	SRR3724755
G03237	SAMN04276721	SRR3724809
G03240	SAMN04276672	SRR3724977
G03241	SAMN04276746	SRR3724678
G03243	SAMN04276674	SRR3724952
G03245	SAMN04276676	SRR3724655
G03249	SAMN04276736	SRR3724822
G03250	SAMN04276747	SRR3724967
G03446	SAMN04276678	SRR3724758
G03447	SAMN04276738	SRR3724949
G03735	SAMN00009845	ERR036194
G03737	SAMEA787741	ERR038738
G03739	SAMEA787708	ERR038740
G03740	SAMEA787715	ERR038748
G03741	SAMEA787714	ERR038749
G03742	SAMEA787729	ERR038750
G03927	SAMEA3671559	ERR1199143
G03928	SAMEA3671465	ERR1199130
G03929	SAMEA3671527	ERR1199097
G03930	SAMEA3671512	ERR1199131
G03931	SAMEA3671581	ERR1199145
G03932	SAMEA3671608	ERR1199125
G03933	SAMEA3671528	ERR1199137
G03936	SAMEA3671521	ERR1199135
G03938	SAMEA3671515	ERR1199133
G03939	SAMEA3671544	ERR1199142
G03940	SAMEA3671566	ERR1199144
G03941	SAMEA3671542	ERR1199141
G03942	SAMEA3671540	ERR1199140
G03943	SAMEA3671529	ERR1199138
G03947	SAMEA3671588	ERR1199116
G03948	SAMEA3671522	ERR1199136
G03951	SAMEA3671490	ERR1199095
G03952	SAMEA3671574	ERR1199114
G03953	SAMEA3671462	ERR1199129
G03956	SAMEA3671519	ERR1199134
G03959	SAMEA3671467	ERR1199094
G03961	SAMEA3671513	ERR1199132
G03966	SAMEA3671573	ERR1199113
G03971	SAMEA3671538	ERR1199104
G03973	SAMEA3671599	ERR1199122
G03975	SAMEA3671550	ERR1199107
G03976	SAMEA3671571	ERR1199111
G03977	SAMEA3671535	ERR1199102
G03980	SAMEA3671560	ERR1199109
G03983	SAMEA3671572	ERR1199112
G03987	SAMEA3671539	ERR1199105
G03988	SAMEA3671596	ERR1199121
G03992	SAMEA3671545	ERR1199106
G03994	SAMEA3671618	ERR1199128
G03996	SAMEA3671536	ERR1199103
G03999	SAMEA3671532	ERR1199100
G04001	SAMEA3671563	ERR1199110
G04003	SAMEA3671530	ERR1199098
G04008	SAMEA3671590	ERR1199118
G04009	SAMEA3671594	ERR1199120
G04010	SAMEA3671516	ERR1199096
G04017	SAMEA3671557	ERR1199108
G04018	SAMEA3671614	ERR1199126
G04022	SAMEA3671606	ERR1199124
G04025	SAMEA3671615	ERR1199127
G04026	SAMEA3671589	ERR1199117
G04027	SAMEA3671601	ERR1199123
G04028	SAMEA3671582	ERR1199115
G04030	SAMN04276755	SRR3724660
G04031	SAMN04276807	SRR3724950
G04032	SAMN04276787	SRR3724799
G04033	SAMN04276754	SRR3724807
G04034	SAMN04276767	SRR5535684
G04035	SAMN04276773	SRR3724956
G04037	SAMN04276818	SRR3724803
G04038	SAMN04276792	SRR3724818
G04039	SAMN04276800	SRR3724965
G04040	SAMN04276779	SRR3724819
G04041	SAMN04276748	SRR3724971
G04042	SAMN04276830	SRR3724928
G04043	SAMN04276822	SRR3724802
G04045	SAMN04276795	SRR3724669
G04046	SAMN04276825	SRR3724796
G04047	SAMN04276823	SRR3724941
G04048	SAMN04276836	SRR3724659
G04050	SAMN04276798	SRR3724667
G04051	SAMN04276806	SRR3724963
G04053	SAMN04276815	SRR3724929
G04055	SAMN04276824	SRR3724947
G04056	SAMN04276808	SRR3724661
G04057	SAMN04276757	SRR3724951
G04059	SAMN04276821	SRR3724795
G04061	SAMN04276799	SRR3724674
G04062	SAMN04276776	SRR3724680
G04063	SAMN04276831	SRR3724926
G04065	SAMN04276829	SRR3724961
G04066	SAMN04276753	SRR3724801
G04067	SAMN04276750	SRR3724742
G04068	SAMN04276751	SRR3724664
G04069	SAMN04276802	SRR3724944
G04070	SAMN04276820	SRR3724753
G04071	SAMN04276804	SRR3724810
G04072	SAMN04276810	SRR3724675
G04073	SAMN06251200	SRR5535716
G04074	SAMN04276749	SRR3724740
G04076	SAMN04276782	SRR3724813
G04077	SAMN04276778	SRR3724677
G04078	SAMN04276770	SRR3724927
G04079	SAMN04276780	SRR3724657
G04081	SAMN04276769	SRR3724955
G04082	SAMN04276763	SRR3724752
G04084	SAMN04276794	SRR3724954
G04086	SAMN04276765	SRR3724653
G04087	SAMN04276777	SRR3724942
G04089	SAMN04276774	SRR3724746
G04090	SAMN04276772	SRR3724750
G04092	SAMN04276775	SRR3724748
G04093	SAMN04276801	SRR3724988
G04094	SAMN04276813	SRR3724975
G04096	SAMN04276786	SRR3724987
G04097	SAMN04276809	SRR3725003
G04100	SAMN04276814	SRR3725002
G04102	SAMN04276766	SRR3725001
G04104	SAMN04276841	SRR3725004
G04109	SAMN04276826	SRR5535683
G04111	SAMN04276790	SRR3725012
G04113	SAMN04276832	SRR3725011
G04114	SAMN04276756	SRR3725013
G04116	SAMN04276768	SRR3725195
G04117	SAMN04276784	SRR3725016
G04118	SAMN04276842	SRR3725356
G04125	SAMN04276827	SRR3725655
G04128	SAMEA3504603	ERR1334050
G04169	SAMN04276805	SRR3724662
G04171	SAMN04276816	SRR3724998
G04316	SAMN04276679	SRR3724666
G04320	SAMN06251197	SRR5535719
G04322	SAMN04276683	SRR5535396
G04459	SAMEA1465943	ERR126599
G04460	SAMEA1465936	ERR126601
G04462	SAMEA1485487	ERR163970
G04463	SAMEA1485405	ERR163977
G04464	SAMEA1485303	ERR163979
G04465	SAMEA1485460	ERR164006
G04466	SAMEA1530899	ERR176541
G04467	SAMEA1530801	ERR176544
G04469	SAMEA1530732	ERR176553
G04472	SAMEA1556543	ERR181837
G04473	SAMEA1556830	ERR181981
G04475	SAMEA1556784	ERR182018
G04476	SAMEA1556869	ERR182025
G04477	SAMEA1556654	ERR182040
G04478	SAMEA1556688	ERR182041
G04479	SAMEA1556582	ERR182057
G04480	SAMEA1688488	ERR216919
G04481	SAMEA1688686	ERR221579
G04482	SAMEA2040665	ERR323075
G05010	SAMN04521938	SRR5535696
G05011	SAMN04522015	SRR3725725
G05012	SAMN04522025	SRR3725701
G05013	SAMN04522026	SRR3725700
G05014	SAMN04522017	SRR3725720
G05017	SAMN04522023	SRR3725715
G05018	SAMN04522031	SRR3725704
G05020	SAMN04522029	SRR3725697
G05021	SAMN04522028	SRR3725705
G05022	SAMN04522033	SRR3725707
G05024	SAMN04522013	SRR5535702
G05025	SAMN04521995	SRR3725703
G05026	SAMN04521996	SRR3725714
G05028	SAMN04521998	SRR3725712
G05032	SAMN04522002	SRR3725708
G05034	SAMN04522004	SRR3725719
G05035	SAMN04522005	SRR3725717
G05036	SAMN04522006	SRR3725718
G05037	SAMN04522007	SRR3725722
G05038	SAMN04522008	SRR3725711
G05039	SAMN04522024	SRR3725723
G05041	SAMN04522022	SRR3725699
G05043	SAMN04522011	SRR5535686
G05044	SAMN04522016	SRR3725721
G05045	SAMN04522027	SRR3725702
G05046	SAMN04521939	SRR3725364
G05047	SAMN04521940	SRR3725363
G05051	SAMN04521944	SRR3725676
G05052	SAMN04521945	SRR3725657
G05053	SAMN04521946	SRR3725673
G05054	SAMN04521947	SRR5535690
G05056	SAMN04521949	SRR3725665
G05058	SAMN04521951	SRR3725659
G05059	SAMN04521952	SRR5535773
G05061	SAMN04521954	SRR3725662
G05063	SAMN04521956	SRR3725660
G05064	SAMN04521957	SRR3725661
G05065	SAMN04521958	SRR3725669
G05067	SAMN04521960	SRR3725663
G05068	SAMN04521961	SRR3725666
G05069	SAMN04521962	SRR3725667
G05070	SAMN04521963	SRR3725670
G05071	SAMN04521964	SRR3725668
G05072	SAMN04521965	SRR3725672
G05074	SAMN04521967	SRR3725674
G05076	SAMN04521969	SRR3725671
G05077	SAMN04521970	SRR5535685
G05078	SAMN04521971	SRR3725677
G05079	SAMN04521972	SRR3725678
G05080	SAMN04521973	SRR3725679
G05081	SAMN04521974	SRR3725683
G05082	SAMN04521975	SRR3725680
G05083	SAMN04521976	SRR3725682
G05085	SAMN04521978	SRR3725684
G05087	SAMN04521980	SRR3725686
G05088	SAMN04521981	SRR3725687
G05089	SAMN04521982	SRR3725690
G05090	SAMN04521983	SRR3725688
G05091	SAMN04521984	SRR3725695
G05092	SAMN04521985	SRR5535695
G05093	SAMN04521986	SRR3725689
G05094	SAMN04521987	SRR5535776
G05095	SAMN04522009	SRR3725716
G05096	SAMN04521988	SRR3725710
G05097	SAMN04521989	SRR3725724
G05099	SAMN04521991	SRR3725713
G05100	SAMN04521992	SRR3725709
G05101	SAMN04521993	SRR3725694
G05102	SAMN04521994	SRR3725698
G05103	SAMN04522010	SRR3725706
G05114	SAMN04522048	SRR3732573
G05125	SAMN06251204	SRR5535720
G05127	SAMN04522057	SRR3732722
G05132	SAMN04522061	SRR3732720
G05138	SAMN04522068	SRR3732579
G05144	SAMN04522078	SRR3732723
G05146	SAMN06251205	SRR5535780
G05149	SAMN06251206	SRR5535717
G05150	SAMN04522098	SRR3732684
G05152	SAMN04522081	SRR3732705
G05156	SAMN04522085	SRR3732641
G05158	SAMN04522035	SRR3732696
G05165	SAMN04522097	SRR3732703
G05168	SAMN04522100	SRR3732725
G05169	SAMN04522114	SRR3732690
G05171	SAMN04522101	SRR3732695
G05172	SAMN04522102	SRR3732706
G05173	SAMN04522103	SRR3732715
G05174	SAMN04522104	SRR3732691
G05177	SAMN04522108	SRR3732698
G05178	SAMN04522106	SRR3732717
G05179	SAMN04522111	SRR3732707
G05181	SAMN04522112	SRR3732726
G05182	SAMN04522110	SRR3732694
G05187	SAMN04522118	SRR3732649
G05189	SAMN04522120	SRR3732682
G05190	SAMN04522121	SRR3732693
G05194	SAMN04522051	SRR3732724
G05317	SAMEA3401645	ERR894425
G05318	SAMEA3401646	ERR894426
G05331	SAMEA968215	ERR023731
G05332	SAMEA968216	ERR023732
G05333	SAMEA968087	ERR023739
G05334	SAMEA968078	ERR023740
G05338	SAMEA968112	ERR028622
G05339	SAMEA968114	ERR028624
G05340	SAMEA968113	ERR028625
G05341	SAMEA968110	ERR028626
G05342	SAMEA968109	ERR028627
G05363	SAMEA1016080	ERR067603
G05364	SAMEA1016201	ERR067616
G05365	SAMEA1016186	ERR067617
G05367	SAMEA1015935	ERR067670
G05368	SAMEA1016025	ERR067675
G05369	SAMEA1016075	ERR067697
G05370	SAMEA1016178	ERR067703
G05371	SAMEA1015988	ERR067730
G05372	SAMEA1016128	ERR067734
G05373	SAMEA1016104	ERR067751
G05374	SAMEA1019193	ERR072098
G05376	SAMEA1317618	ERR108137
G05377	SAMEA1317664	ERR108138
G05378	SAMEA1403977	ERR108444
G05379	SAMEA1403966	ERR108445
G05380	SAMEA1403940	ERR108449
G05381	SAMEA1403692	ERR108459
G05382	SAMEA1403584	ERR108461
G05384	SAMEA1403819	ERR108474
G05385	SAMEA1403802	ERR108476
G05386	SAMEA1403623	ERR108480
G05387	SAMEA1403609	ERR108482
G05395	SAMEA1465981	ERR126638
G05396	SAMEA1403981	ERR133800
G05397	SAMEA1403845	ERR133801
G05398	SAMEA1403594	ERR133818
G05399	SAMEA1403993	ERR133822
G05400	SAMEA1403679	ERR133832
G05401	SAMEA1403930	ERR133850
G05402	SAMEA1403604	ERR133870
G05403	SAMEA1403857	ERR133877
G05404	SAMEA1403852	ERR133878
G05405	SAMEA1403721	ERR133883
G05407	SAMEA1403805	ERR133942
G05408	SAMEA1403854	ERR133961
G05409	SAMEA1403883	ERR133965
G05410	SAMEA1403959	ERR133971
G05412	SAMEA1403870	ERR137202
G05413	SAMEA1403830	ERR137228
G05414	SAMEA1403992	ERR137256
G05415	SAMEA1403737	ERR137266
G05416	SAMEA1403651	ERR144559
G05417	SAMEA1403613	ERR144576
G05418	SAMEA1403622	ERR144578
G05420	SAMEA1469527	ERR158599
G05422	SAMEA1485440	ERR163957
G05423	SAMEA1485258	ERR163988
G05424	SAMEA1530838	ERR176530
G05426	SAMEA1530787	ERR176591
G05427	SAMEA1530762	ERR176613
G05428	SAMEA1530919	ERR176621
G05429	SAMEA1530923	ERR176647
G05433	SAMEA1530859	ERR176703
G05438	SAMEA1530714	ERR176786
G05439	SAMEA1530728	ERR176805
G05440	SAMEA1556729	ERR181697
G05441	SAMEA1556788	ERR181756
G05442	SAMEA1556751	ERR181781
G05443	SAMEA1556615	ERR181822
G05444	SAMEA1556810	ERR181823
G05446	SAMEA1556816	ERR181832
G05447	SAMEA1556626	ERR181882
G05449	SAMEA1556541	ERR181921
G05450	SAMEA1556880	ERR181958
G05451	SAMEA1556681	ERR181987
G05452	SAMEA1556879	ERR181988
G05453	SAMEA1569133	ERR190358
G05454	SAMEA1569297	ERR190366
G05455	SAMEA1569238	ERR190385
G05456	SAMEA1569355	ERR190395
G05457	SAMEA1569264	ERR190397
G05459	SAMEA1569252	ERR212059
G05461	SAMEA1569195	ERR212124
G05463	SAMEA1688611	ERR216912
G05464	SAMEA1688471	ERR216932
G05467	SAMEA1688557	ERR221559
G05468	SAMEA1707257	ERR227998
G05469	SAMEA1707529	ERR228008
G05470	SAMEA1707201	ERR228016
G05471	SAMEA1707221	ERR228021
G05472	SAMEA1707124	ERR228038
G05473	SAMEA1707182	ERR228044
G05475	SAMEA1707267	ERR229925
G05476	SAMEA1707552	ERR229932
G05477	SAMEA1707473	ERR229938
G05478	SAMEA1707380	ERR229941
G05479	SAMEA1707217	ERR229950
G05480	SAMEA1707442	ERR229954
G05481	SAMEA1707418	ERR229958
G05482	SAMEA1707406	ERR229959
G05483	SAMEA1707353	ERR229987
G05484	SAMEA1707504	ERR230003
G05485	SAMEA1707167	ERR234558
G05486	SAMEA1707332	ERR234580
G05487	SAMEA1707538	ERR234587
G05488	SAMEA1707198	ERR234631
G05489	SAMEA1707521	ERR234634
G05490	SAMEA1707518	ERR234636
G05491	SAMEA1707246	ERR234684
G05497	SAMEA1708249	ERR245816
G05498	SAMEA1706704	ERR257880
G05499	SAMEA2072270	ERR275218
G05514	SAMEA2042181	ERR323088
G05516	SAMEA2040754	ERR323110
G05522	SAMEA2267012	ERR473307
G05525	SAMEA2267056	ERR473351
G05526	SAMEA2267074	ERR473369
G05527	SAMEA2533361	ERR550641
G05530	SAMEA2661021	ERR736847
G05532	SAMEA2661027	ERR736853
G05537	SAMEA2661047	ERR736873
G05540	SAMEA3231540	ERR757167
G05541	SAMEA3401639	ERR894419
G05542	SAMEA3401640	ERR894420
G05543	SAMEA3401641	ERR894421
G05544	SAMEA3401643	ERR894423
G05545	SAMEA3401644	ERR894424
G05546	SAMEA1403967	ERR108424
G05547	SAMEA1403888	ERR108427
G05548	SAMEA1403702	ERR108432
G05549	SAMEA1403991	ERR108442
G05550	SAMEA1403948	ERR108448
G05551	SAMEA1403859	ERR108457
G05552	SAMEA1403577	ERR108460
G05553	SAMEA1403597	ERR108463
G05554	SAMEA1403619	ERR108466
G05555	SAMEA1403633	ERR108468
G05556	SAMEA1403836	ERR108478
G05557	SAMEA1403949	ERR108504
G05558	SAMEA1403621	ERR108508
G05559	SAMEA3401635	ERR894415
G05560	SAMEA3401636	ERR894416
G05561	SAMEA3401637	ERR894417
G05562	SAMEA3401638	ERR894418
G05563	SAMEA3401652	ERR894432
G05564	SAMEA3401653	ERR894433
G05565	SAMEA3401654	ERR894434
G05566	SAMEA3401655	ERR894435
G05567	SAMEA3401656	ERR894436
G05568	SAMEA3401657	ERR894437
G05569	SAMEA3401658	ERR894438
G05570	SAMEA3401659	ERR894439
G05643	SAMEA838047	ERR017800
G05645	SAMEA968161	ERR023729
G05647	SAMEA968158	ERR023734
G05649	SAMEA968083	ERR023736
G05650	SAMEA968088	ERR023737
G05651	SAMEA968086	ERR023738
G05657	SAMEA837994	ERR027466
G05658	SAMEA837985	ERR027469
G05659	SAMEA968132	ERR028621
G05660	SAMEA968129	ERR029201
G05661	SAMEA968155	ERR029202
G05662	SAMEA968156	ERR029211
G05685	SAMEA787704	ERR038742
G05686	SAMEA787724	ERR038747
G05740	SAMEA1019182	ERR046909
G05754	SAMEA1019327	ERR046956
G05766	SAMEA1016157	ERR047886
G05767	SAMEA1015946	ERR047891
G05768	SAMEA1015958	ERR067579
G05769	SAMEA1016158	ERR067602
G05770	SAMEA1015944	ERR067614
G05771	SAMEA1016114	ERR067640
G05772	SAMEA1016005	ERR067666
G05773	SAMEA1016043	ERR067676
G05774	SAMEA1015936	ERR067678
G05775	SAMEA1015954	ERR067680
G05776	SAMEA1015975	ERR067682
G05777	SAMEA1016190	ERR067685
G05778	SAMEA1016161	ERR067708
G05779	SAMEA1015980	ERR067719
G05780	SAMEA1016000	ERR067726
G05781	SAMEA1016072	ERR067735
G05782	SAMEA1016184	ERR067756
G05783	SAMEA1016090	ERR067763
G05784	SAMEA1019173	ERR072013
G05785	SAMEA1019104	ERR072015
G05786	SAMEA1019127	ERR072018
G05798	SAMEA1018970	ERR072082
G05799	SAMEA1019284	ERR072083
G05800	SAMEA1019117	ERR072093
G05801	SAMEA1019070	ERR072105
G05802	SAMEA1317637	ERR108141
G05803	SAMEA1317627	ERR108142
G05804	SAMEA1317632	ERR108157
G05805	SAMEA1317651	ERR108158
G05806	SAMEA1465946	ERR126610
G05807	SAMEA1465944	ERR126611
G05808	SAMEA1465952	ERR126635
G05809	SAMEA1403803	ERR133803
G05810	SAMEA1403897	ERR133807
G05811	SAMEA1403908	ERR133808
G05812	SAMEA1403624	ERR133813
G05813	SAMEA1403629	ERR133817
G05814	SAMEA1403866	ERR133828
G05815	SAMEA1403925	ERR133830
G05816	SAMEA1403694	ERR133835
G05817	SAMEA1403709	ERR133836
G05818	SAMEA1404007	ERR133841
G05819	SAMEA1403761	ERR133857
G05820	SAMEA1403582	ERR133864
G05821	SAMEA1403735	ERR133881
G05822	SAMEA1403968	ERR133893
G05823	SAMEA1403701	ERR133905
G05824	SAMEA1403727	ERR133909
G05825	SAMEA1403768	ERR133934
G05827	SAMEA1403734	ERR133939
G05828	SAMEA1403890	ERR133964
G05830	SAMEA1403589	ERR133980
G05831	SAMEA1403777	ERR133989
G05832	SAMEA1403667	ERR137191
G05833	SAMEA1403941	ERR137197
G05835	SAMEA1403559	ERR137213
G05836	SAMEA1403612	ERR137238
G05837	SAMEA1403762	ERR137261
G05838	SAMEA1403811	ERR144546
G05839	SAMEA1403639	ERR144557
G05840	SAMEA1403813	ERR144585
G05841	SAMEA1403801	ERR144587
G05842	SAMEA1403825	ERR144592
G05844	SAMEA1403556	ERR144629
G05845	SAMEA1469486	ERR158571
G05847	SAMEA1485243	ERR161042
G05848	SAMEA1485427	ERR161052
G05849	SAMEA1485458	ERR161055
G05850	SAMEA1485426	ERR161066
G05851	SAMEA1485344	ERR161067
G05852	SAMEA1485351	ERR161093
G05853	SAMEA1485304	ERR161110
G05854	SAMEA1485403	ERR161113
G05855	SAMEA1485453	ERR161116
G05856	SAMEA1485468	ERR161117
G05857	SAMEA1485428	ERR161136
G05858	SAMEA1485312	ERR161142
G05859	SAMEA1485348	ERR161159
G05860	SAMEA1485399	ERR161171
G05861	SAMEA1485495	ERR161196
G05862	SAMEA1485281	ERR163969
G05863	SAMEA1485451	ERR163991
G05864	SAMEA1485280	ERR163993
G05865	SAMEA1485516	ERR164007
G05866	SAMEA1523375	ERR171137
G05867	SAMEA1523385	ERR171139
G05870	SAMEA1523361	ERR171143
G05871	SAMEA1523377	ERR171146
G05872	SAMEA1523388	ERR171147
G05873	SAMEA1523387	ERR171152
G05874	SAMEA1523384	ERR171153
G05875	SAMEA1530869	ERR176449
G05876	SAMEA1530630	ERR176457
G05877	SAMEA1530688	ERR176488
G05878	SAMEA1530847	ERR176529
G05879	SAMEA1530811	ERR176537
G05880	SAMEA1530785	ERR176538
G05881	SAMEA1530864	ERR176579
G05882	SAMEA1530702	ERR176585
G05883	SAMEA1530749	ERR176586
G05884	SAMEA1530786	ERR176590
G05885	SAMEA1530648	ERR176594
G05886	SAMEA1530875	ERR176598
G05887	SAMEA1530657	ERR176608
G05888	SAMEA1530764	ERR176619
G05889	SAMEA1530781	ERR176625
G05890	SAMEA1530963	ERR176636
G05891	SAMEA1530645	ERR176707
G05892	SAMEA1530928	ERR176724
G05893	SAMEA1530770	ERR176733
G05894	SAMEA1530922	ERR176756
G05895	SAMEA1530837	ERR176761
G05896	SAMEA1530681	ERR176762
G05897	SAMEA1530744	ERR176768
G05898	SAMEA1530944	ERR176776
G05900	SAMEA1530903	ERR176792
G05901	SAMEA1530828	ERR176804
G05902	SAMEA1530774	ERR176808
G05903	SAMEA1530789	ERR176811
G05904	SAMEA1530605	ERR176824
G05905	SAMEA1530741	ERR176829
G05906	SAMEA1556574	ERR181679
G05907	SAMEA1556783	ERR181776
G05908	SAMEA1556583	ERR181826
G05909	SAMEA1556508	ERR181890
G05910	SAMEA1556585	ERR181901
G05911	SAMEA1556624	ERR181903
G05912	SAMEA1556521	ERR181942
G05913	SAMEA1556870	ERR181964
G05914	SAMEA1556862	ERR181967
G05915	SAMEA1556635	ERR181968
G05916	SAMEA1556617	ERR181972
G05917	SAMEA1556596	ERR182048
G05918	SAMEA1556800	ERR182050
G05919	SAMEA1556757	ERR182051
G05920	SAMEA1569293	ERR190329
G05922	SAMEA1569334	ERR190375
G05923	SAMEA1569147	ERR190376
G05924	SAMEA1569350	ERR190380
G05925	SAMEA1569340	ERR190381
G05926	SAMEA1569245	ERR190388
G05927	SAMEA1569162	ERR190392
G05928	SAMEA1569358	ERR190396
G05929	SAMEA1569216	ERR211994
G05930	SAMEA1569213	ERR211995
G05931	SAMEA1569176	ERR212015
G05932	SAMEA1569158	ERR212020
G05933	SAMEA1569111	ERR212025
G05934	SAMEA1569263	ERR212030
G05935	SAMEA1569247	ERR212036
G05936	SAMEA1569342	ERR212046
G05937	SAMEA1569338	ERR212047
G05938	SAMEA1569143	ERR212076
G05939	SAMEA1569197	ERR212082
G05940	SAMEA1569279	ERR212143
G05941	SAMEA1569160	ERR212158
G05942	SAMEA1688530	ERR216923
G05943	SAMEA1688536	ERR216928
G05944	SAMEA1688497	ERR216935
G05945	SAMEA1688484	ERR216936
G05946	SAMEA1688603	ERR216945
G05947	SAMEA1688540	ERR216974
G05949	SAMEA1688687	ERR221527
G05950	SAMEA1688649	ERR221535
G05951	SAMEA1688638	ERR221543
G05952	SAMEA1688620	ERR221547
G05953	SAMEA1688587	ERR221595
G05955	SAMEA1688598	ERR221645
G05956	SAMEA1688602	ERR221646
G05959	SAMEA1707142	ERR227994
G05960	SAMEA1707313	ERR228000
G05961	SAMEA1707231	ERR228023
G05962	SAMEA1707519	ERR228035
G05963	SAMEA1707302	ERR228047
G05964	SAMEA1707288	ERR228055
G05965	SAMEA1707169	ERR228057
G05966	SAMEA1707121	ERR228063
G05967	SAMEA1707135	ERR228065
G05968	SAMEA1707470	ERR229937
G05969	SAMEA1707250	ERR229942
G05970	SAMEA1707208	ERR229948
G05971	SAMEA1707458	ERR229956
G05972	SAMEA1707512	ERR229963
G05973	SAMEA1707482	ERR229967
G05974	SAMEA1707393	ERR229990
G05975	SAMEA1707274	ERR229991
G05976	SAMEA1707530	ERR230001
G05977	SAMEA1707347	ERR234578
G05978	SAMEA1707375	ERR234592
G05979	SAMEA1707308	ERR234599
G05980	SAMEA1707164	ERR234625
G05982	SAMEA1707480	ERR234694
G05983	SAMEA1707498	ERR234696
G05984	SAMEA1707514	ERR234699
G06009	SAMEA2072820	ERR275181
G06010	SAMEA2072435	ERR275236
G06011	SAMEA2042177	ERR323076
G06012	SAMEA2042186	ERR323103
G06013	SAMEA2156253	ERR403231
G06014	SAMEA2144579	ERR403260
G06024	SAMEA2267035	ERR473330
G06025	SAMEA2267052	ERR473347
G06027	SAMEA3139841	ERR688030
G06028	SAMEA3139852	ERR688041
G06029	SAMEA3139854	ERR688043
G06030	SAMEA2661014	ERR736840
G06032	SAMEA3401632	ERR894412
G06033	SAMEA3401633	ERR894413
G06034	SAMEA3401634	ERR894414
G06035	SAMEA3401660	ERR894440
G06036	SAMEA3401661	ERR894441
G06037	SAMEA3401662	ERR894442
G06038	SAMEA3401663	ERR894443
G06039	SAMEA3401664	ERR894444
G06041	SAMN00013173	SRR024051
G06042	SAMN00013132	SRR024052
G06043	SAMN00013174	SRR024053
G06044	SAMN00013175	SRR024054
G06045	SAMN00013176	SRR024055
G06046	SAMN00013177	SRR024056
G06321	SAMEA1016039	ERR067696
G06322	SAMEA1404012	ERR117454
G06323	SAMEA1707118	ERR234632
G06324	SAMEA1469509	ERR158608
G06325	SAMEA1404027	ERR117456
G06326	SAMEA1403641	ERR133815
G06327	SAMEA1403693	ERR108514
G06328	SAMEA1469515	ERR158589
G06329	SAMEA1015957	ERR067667
G06330	SAMEA1016196	ERR067644
G06331	SAMEA1707242	ERR234600
G06332	SAMEA1707137	ERR234662
G06333	SAMEA1016078	ERR067588
G06334	SAMEA1707543	ERR234584
G06335	SAMEA1707397	ERR229920
G06336	SAMEA1707279	ERR229926
G06337	SAMEA1403785	ERR144596
G06338	SAMEA1403893	ERR133966
G06339	SAMEA1016185	ERR067705
G06340	SAMEA1403932	ERR144608
G06341	SAMEA1016044	ERR067713
G06342	SAMEA1707435	ERR229915
G06343	SAMEA1403753	ERR137264
G06344	SAMEA1403783	ERR144622
G06345	SAMEA1403879	ERR133963
G06346	SAMEA1403837	ERR133856
G06347	SAMEA1403850	ERR133924
G06348	SAMEA1403841	ERR108479
G06349	SAMEA1469492	ERR158572
G06350	SAMEA1403580	ERR137216
G06351	SAMEA1403957	ERR137195
G06352	SAMEA1707379	ERR234617
G06353	SAMEA1707203	ERR229970
G06354	SAMEA1403782	ERR133932
G06355	SAMEA1016172	ERR067686
G06356	SAMEA1707162	ERR234690
G06357	SAMEA1403705	ERR144572
G06358	SAMEA1403936	ERR108500
G06359	SAMEA1403860	ERR144616
G06360	SAMEA1707237	ERR227999
G06361	SAMEA1403953	ERR144606
G06362	SAMEA1403645	ERR144558
G06363	SAMEA1469490	ERR158570
G06364	SAMEA1707286	ERR234575
G06365	SAMEA1016109	ERR067622
G06366	SAMEA1403988	ERR137277
G06367	SAMEA1016124	ERR067761
G06368	SAMEA1015962	ERR067653
G06369	SAMEA1404004	ERR137223
G06370	SAMEA1403960	ERR137252
G06371	SAMEA1469511	ERR158609
G06372	SAMEA1707253	ERR234658
G06486	SAMEA2533363	ERR550643;ERR550644
G06487	SAMEA2533372	ERR550658;ERR550659
G06488	SAMEA2533380	ERR550670
G06489	SAMEA2533423	ERR550724
G06490	SAMEA2533434	ERR550738
G06491	SAMEA2533435	ERR550739
G06492	SAMEA2533463	ERR550777;ERR550778;ERR550779
G06493	SAMEA2533465	ERR550782;ERR550783
G06494	SAMEA2533542	ERR550887
G06495	SAMEA2533555	ERR550910
G06496	SAMEA2533569	ERR550927
G06497	SAMEA2533580	ERR550940;ERR550941
G06498	SAMEA2533583	ERR550946;ERR550947
G06499	SAMEA2533593	ERR550957
G06500	SAMEA2533609	ERR550984
G06501	SAMEA2533628	ERR551007
G06502	SAMEA2533675	ERR551071
G06503	SAMEA2533682	ERR551079
G06504	SAMEA2533688	ERR551086
G06505	SAMEA2533692	ERR551090
G06506	SAMEA2533740	ERR551155;ERR551156
G06507	SAMEA2533743	ERR551159
G06508	SAMEA2533751	ERR551167;ERR551168
G06509	SAMEA2533759	ERR551184;ERR551185
G06510	SAMEA2533772	ERR551201
G06511	SAMEA2533777	ERR551212
G06512	SAMEA2533779	ERR551214
G06513	SAMEA2533789	ERR551225
G06514	SAMEA2533840	ERR551293
G06515	SAMEA2533849	ERR551305
G06516	SAMEA2533850	ERR551311
G06517	SAMEA2533887	ERR551360;ERR551361;ERR551362
G06518	SAMEA2533893	ERR551369;ERR551370
G06519	SAMEA2533923	ERR551412
G06520	SAMEA2533982	ERR551494
G06521	SAMEA2533997	ERR551520
G06522	SAMEA2534018	ERR551549
G06523	SAMEA2534023	ERR551554
G06524	SAMEA2534025	ERR551556;ERR551557;ERR551558
G06525	SAMEA2534036	ERR551572
G06526	SAMEA2534040	ERR551575
G06527	SAMEA2534085	ERR551636
G06528	SAMEA2534086	ERR551638
G06529	SAMEA2534112	ERR551680;ERR551681
G06530	SAMEA2534120	ERR551688
G06531	SAMEA2534126	ERR551693;ERR551694
G06532	SAMEA2534182	ERR551772
G06533	SAMEA2534205	ERR551804;ERR551805;ERR551806
G06534	SAMEA2534216	ERR551821;ERR551822
G06535	SAMEA2534241	ERR551854;ERR551855
G06536	SAMEA2534262	ERR551879
G06537	SAMEA2534295	ERR551927;ERR551928
G06538	SAMEA2534297	ERR551930
G06539	SAMEA2534301	ERR551934
G06540	SAMEA2534307	ERR551943;ERR551944;ERR551945
G06541	SAMEA2534314	ERR551956;ERR551957
G06542	SAMEA2534329	ERR551977;ERR551978
G06543	SAMEA2534330	ERR551979;ERR551980;ERR551981;ERR551982;ERR551983
G06544	SAMEA2534335	ERR551990
G06545	SAMEA2534405	ERR552090
G06546	SAMEA2534433	ERR552130
G06547	SAMEA2534438	ERR552136
G06548	SAMEA2534441	ERR552141
G06549	SAMEA2534464	ERR552177
G06550	SAMEA2534474	ERR552190
G06551	SAMEA2534477	ERR552194
G06552	SAMEA2534492	ERR552219
G06553	SAMEA2534570	ERR552331
G06554	SAMEA2534593	ERR552358
G06555	SAMEA2534642	ERR552429
G06556	SAMEA2534653	ERR552444;ERR552445
G06557	SAMEA2534676	ERR552479
G06558	SAMEA2534677	ERR552482
G06559	SAMEA2534687	ERR552493;ERR552494
G06560	SAMEA2534726	ERR552549;ERR552550
G06561	SAMEA2534730	ERR552555
G06562	SAMEA2534744	ERR552580
G06563	SAMEA2534809	ERR552668;ERR552669;ERR552670;ERR552671
G06564	SAMEA2534823	ERR552689;ERR552690
G06565	SAMEA2534866	ERR552743
G06566	SAMEA2534880	ERR552755
G06567	SAMEA2534884	ERR552760
G06568	SAMEA2534904	ERR552787
G06569	SAMEA2534935	ERR552830
G06570	SAMEA2534942	ERR552838
G06571	SAMEA2534985	ERR552894;ERR552895
G06572	SAMEA2534992	ERR552907
G06573	SAMEA2534993	ERR552910;ERR552911
G06574	SAMEA2534994	ERR552912
G06575	SAMEA2535016	ERR552939;ERR552940
G06576	SAMEA2535025	ERR552949
G06577	SAMEA2535029	ERR552954
G06578	SAMEA2535113	ERR553068
G06579	SAMEA2535125	ERR553081;ERR553082
G06580	SAMEA2535126	ERR553086
G06581	SAMEA2535134	ERR553098
G06582	SAMEA2535142	ERR553107
G06583	SAMEA2535152	ERR553116
G06584	SAMEA2535166	ERR553139
G06585	SAMEA2535180	ERR553156;ERR553157
G06586	SAMEA2535188	ERR553171
G06587	SAMEA2535236	ERR553237
G06588	SAMEA2535248	ERR553251
G06589	SAMEA2535265	ERR553274;ERR553275
G06590	SAMEA2535268	ERR553277
G06591	SAMEA2535280	ERR553291
G06592	SAMEA2535290	ERR553303;ERR553304
G06593	SAMEA2535298	ERR553313
G06594	SAMEA2535307	ERR553324
G06595	SAMEA2533862	ERR619080
G06596	SAMEA1465983	ERR124646
G06597	SAMEA1556507	ERR181918
G06598	SAMEA1688531	ERR221634
G06599	SAMEA1530678	ERR176606
G06600	SAMEA1688617	ERR221545
G06602	SAMEA1688646	ERR216961
G06603	SAMEA1569186	ERR212014
G06606	SAMEA1485257	ERR163959
G06607	SAMEA1556629	ERR181965
G06608	SAMEA1688616	ERR221544
G06609	SAMEA1688668	ERR221631
G06610	SAMEA1569175	ERR212120
G06611	SAMEA1688623	ERR221655
G06613	SAMEA1569220	ERR190386
G06614	SAMEA1688625	ERR221658
G06615	SAMEA1688671	ERR221633
G06616	SAMEA1556674	ERR181916
G06618	SAMEA1530843	ERR176641
G06619	SAMEA1556711	ERR181905
G06620	SAMEA1688591	ERR216963
G06622	SAMEA1556737	ERR181870
G06623	SAMEA1688660	ERR221538
G06624	SAMEA1688697	ERR221574
G06625	SAMEA1688554	ERR221558
G06626	SAMEA1556542	ERR181941
G06627	SAMEA1569322	ERR212145
G06628	SAMEA1556531	ERR181769
G06629	SAMEA2660982	ERR736808
G06630	SAMEA1530733	ERR176794
G06631	SAMEA1530615	ERR176759
G06632	SAMEA1688669	ERR221630
G06633	SAMEA2040760	ERR323119
G06634	SAMEA1569183	ERR212013
G06635	SAMEA1556692	ERR181722
G06636	SAMEA1569189	ERR212081
G06637	SAMEA1556748	ERR181828
G06638	SAMEA1688656	ERR216956
G06639	SAMEA1569316	ERR212037
G06640	SAMEA1556736	ERR181696
G06641	SAMEA1569125	ERR190363
G06642	SAMEA1569273	ERR190401
G06643	SAMEA1688483	ERR221573
G06644	SAMEA1530914	ERR176718
G06646	SAMEA1688577	ERR216966
G06647	SAMEA1569301	ERR190368
G06648	SAMEA1688521	ERR221584
G06649	SAMEA1688594	ERR221553
G06650	SAMEA1688651	ERR216958
G06652	SAMEA2267009	ERR473304
G06653	SAMEA2660979	ERR736805
G06654	SAMEA1569348	ERR190378
G06655	SAMEA1688666	ERR221628
G06656	SAMEA1569205	ERR212126
G06657	SAMEA1688590	ERR216962
G06658	SAMEA1688482	ERR221572
G06659	SAMEA1569224	ERR212104
G06660	SAMEA1688665	ERR221629
G06661	SAMEA1530627	ERR176611
G06662	SAMEA1569138	ERR190369
G06664	SAMEA2266988	ERR473283
G06665	SAMEA1485502	ERR163990
G06666	SAMEA1688571	ERR221603
G06667	SAMEA1688632	ERR221542
G06668	SAMEA2267031	ERR473326
G06669	SAMEA1556779	ERR181866
G06671	SAMEA1556505	ERR181891
G06672	SAMEA1556792	ERR181960
G06673	SAMEA1530692	ERR176799
G06674	SAMEA1688695	ERR221524
G06676	SAMEA1556632	ERR181821
G06677	SAMEA1556680	ERR181898
G06678	SAMEA1465971	ERR126606
G06679	SAMEA1688636	ERR221605
G06795	SAMN02904601	SRR1510055
G06796	SAMN02894331	SRR1510043
G06797	SAMN02894337	SRR1510049
G06798	SAMN02904756	SRR1510056
G06799	SAMN02894303	SRR1510036
G06800	SAMN02894336	SRR1510048
G06801	SAMN02904803	SRR1510069
G06802	SAMN02904806	SRR1510072
G06803	SAMN02904758	SRR1510058
G06804	SAMN02894313	SRR1510040
G06805	SAMN02904600	SRR1510054
G06806	SAMN02904763	SRR1510061
G06808	SAMN02894340	SRR1510052
G06809	SAMN02894332	SRR1510044
G06810	SAMN02904797	SRR1510064
G06811	SAMN02894334	SRR1510046
G06812	SAMN02894338	SRR1510050
G06813	SAMN02904765	SRR1510063
G06814	SAMN02894306	SRR1510037
G06815	SAMN02904764	SRR1510062
G06816	SAMN02904804	SRR1510070
G06817	SAMN02894333	SRR1510045
G06818	SAMN02904805	SRR1510071
G06819	SAMN02894311	SRR1510038
G06820	SAMN02894341	SRR1510053
G06821	SAMN02894335	SRR1510047
G06822	SAMN02894312	SRR1510039
G06823	SAMN02904759	SRR1510059
G06824	SAMN02904801	SRR1510067
G06825	SAMN02894315	SRR1510042
G06826	SAMN02904757	SRR1510057
G06827	SAMN02904802	SRR1510068
G06828	SAMN02904798	SRR1510065
G07409	SAMN06251226	SRR5535785
G07410	SAMN06251221	SRR5535808
G07411	SAMN06251255	SRR5535862
G07412	SAMN06251250	SRR5535858
G07413	SAMN06251253	SRR5535855
G07414	SAMN06251256	SRR5535856
G07415	SAMN06251203	SRR5535718
G07416	SAMN06251243	SRR5535823
G07417	SAMN06251225	SRR5535809
G07422	SAMN06251222	SRR5535815
G07424	SAMN06251228	SRR5535811
G07425	SAMN06251223	SRR5535814
G07426	SAMN06251224	SRR5535816
G07427	SAMN06251207	SRR5535783
G07428	SAMN06251246	SRR5535827
G07430	SAMN06251247	SRR5535854
G07431	SAMN06251241	SRR5535829
G07432	SAMN06251230	SRR5535824
G07433	SAMN06251229	SRR5535810
G07434	SAMN06251233	SRR5535819
G07435	SAMN06251234	SRR5535859
G07436	SAMN06251236	SRR5535831
G07437	SAMN06251238	SRR5535826
G07438	SAMN06251242	SRR5535828
G07439	SAMN06251239	SRR5535860
G07440	SAMN06251244	SRR5535830
G07442	SAMN06251227	SRR5535822
G07443	SAMN06251252	SRR5535891
G07455	SAMN06251251	SRR5535857
G07456	SAMN06251254	SRR5535835
G07457	SAMN06251235	SRR5535833
G07459	SAMN06251245	SRR5535836
G07460	SAMN06251249	SRR5535837
G07461	SAMN06251202	SRR5535721
G07462	SAMN06251208	SRR5535787
G07463	SAMN06251209	SRR5535781
G07464	SAMN06251210	SRR5535779
G07465	SAMN06251211	SRR5535786
G07466	SAMN06251212	SRR5535820
G07467	SAMN06251213	SRR5535789
G07468	SAMN06251214	SRR5535812
G07469	SAMN06251215	SRR5535818
G07470	SAMN06251219	SRR5535817
G07471	SAMN06251220	SRR5535813
G07472	SAMN06251216	SRR5535788
G07473	SAMN06251217	SRR5535821
G07474	SAMN06251218	SRR5535784
G07479	SAMN06251201	SRR5535712
G07483	SAMN06251257	SRR5535892
G07484	SAMN06251258	SRR5535909
G07485	SAMN06251259	SRR5535911
G07490	SAMN06251199	SRR5535713
G07491	SAMN06251240	SRR5535834
G07492	SAMN06251248	SRR5535825
G07493	SAMN06251237	SRR5535832
G08357	SAMN06251280	SRR5535925
G08359	SAMN06251283	SRR5535927
G08360	SAMN06251284	SRR5535932
G08363	SAMN06251286	SRR5535930
G08364	SAMN06251287	SRR5535929
G08365	SAMN06251276	SRR5535923
G08366	SAMN06251277	SRR5535919
G08367	SAMN06251278	SRR5535921
G08368	SAMN06251262	SRR5535910
G08369	SAMN06251267	SRR5535920
G08370	SAMN06251193	SRR5535714
G08371	SAMN06251194	SRR5535722
G08372	SAMN06251195	SRR5535710
G08373	SAMN06251196	SRR5535700
G08374	SAMN06251274	SRR5535931
G08375	SAMN06251260	SRR5535907
G08376	SAMN06251273	SRR5535922
G08377	SAMN06251272	SRR5535914
G08378	SAMN06251261	SRR5535861
G08379	SAMN06251263	SRR5535917
G08380	SAMN06251271	SRR5535918
G08381	SAMN06251266	SRR5535915
G08382	SAMN06251275	SRR5535916
G08384	SAMN06251270	SRR5535912
G08385	SAMN06251268	SRR5535913
G08386	SAMN06251265	SRR5535924
G08387	SAMN06251264	SRR5535908
G08505	SAMEA3504610	ERR1203063
G08509	SAMEA3504614	ERR1203067
G08513	SAMEA3504618	ERR1203071
G08515	SAMEA3504620	ERR1203073
G08517	SAMEA3504622	ERR1203075
G08520	SAMEA3504625	ERR1203078
G08552	SAMEA2235007	ERR439942
G08553	SAMEA2235008	ERR439943
G08576	SAMEA2235032	ERR439966
G08584	SAMEA2235040	ERR439974
G08585	SAMEA2235041	ERR439975
G08617	SAMEA2340895	ERR502488
G08620	SAMEA2340902	ERR502495
G08638	SAMEA2340926	ERR502518
G08639	SAMEA2340927	ERR502519
G08640	SAMEA2340928	ERR502520
G08641	SAMEA2340929	ERR502521
G08657	SAMEA3359895	ERR1215472
G08685	SAMEA2627040	ERR702433
G08689	SAMEA2627044	ERR702437
G08716	SAMEA2794338	ERR751316
G08717	SAMEA2794341	ERR751319
G08736	SAMEA2794363	ERR751340
G08742	SAMEA2794369	ERR751346
G08745	SAMN02419552	SRR1181030
G09324	SAMEA1708337	ERR245823
G09345	SAMEA1708229	ERR245815
G09375	SAMEA1708435	ERR245818
G09409	SAMEA1708359	ERR245824
G09422	SAMEA1708494	ERR245821
G09476	SAMN04009436	SRR023949
G09485	SAMN04009433	SRR023952
G09489	SAMN00013195	SRR024094
G09496	SAMEA1523357	ERR171133
G09497	SAMEA1317652	ERR108135
G09499	SAMEA1523371	ERR171157
G09500	SAMEA1317639	ERR108136
G09501	SAMEA1317649	ERR108126
G09502	SAMEA1317654	ERR108154
G09503	SAMEA1317634	ERR108185
G09504	SAMEA1317669	ERR108132
G09505	SAMEA1523369	ERR171136
G09506	SAMEA1317666	ERR108145
G09507	SAMEA1317674	ERR108169
G09508	SAMEA1317653	ERR108144
G09509	SAMEA1317676	ERR108134
G09511	SAMEA1317648	ERR108149
G09512	SAMEA1317677	ERR108139
G09513	SAMEA1523372	ERR171150
G09514	SAMEA1317667	ERR108175
G09515	SAMEA1317624	ERR108133
G09517	SAMEA1317655	ERR108186
G09518	SAMEA1317660	ERR108150
G09519	SAMEA1317617	ERR108179
G09520	SAMEA1523365	ERR171134
G09521	SAMEA1523355	ERR171132
G09522	SAMEA1317635	ERR108167
G09523	SAMEA1523374	ERR171165
G09524	SAMEA1317626	ERR108146
G09525	SAMEA1317658	ERR108140
G09526	SAMEA1317625	ERR108152
G09527	SAMEA1317650	ERR108131
G09529	SAMEA1317657	ERR108168
G09530	SAMEA1317673	ERR108176
G09531	SAMEA1317636	ERR108180
G09532	SAMEA1523353	ERR171151
G09535	SAMEA968115	ERR028608
G09536	SAMEA968099	ERR028615
G09537	SAMEA968100	ERR028616
G09538	SAMEA968116	ERR028617
G09539	SAMEA968131	ERR028620
G09540	SAMEA968133	ERR028628
G09541	SAMEA968134	ERR028629
G09542	SAMEA968130	ERR029204
G09550	SAMEA837969	ERR017793
G09551	SAMEA838009	ERR017794
G09552	SAMEA838026	ERR017797
G09553	SAMEA837957	ERR017798
G09564	SAMEA837989	ERR027464
G09565	SAMEA1016016	ERR047881
G09566	SAMEA1016116	ERR047882
G09567	SAMEA1016106	ERR047883
G09568	SAMEA1016138	ERR047885
G09569	SAMEA1015994	ERR047887
G09570	SAMEA1016200	ERR047888
G09571	SAMEA1015925	ERR047889
G09572	SAMEA1016057	ERR047890
G09573	SAMEA1015931	ERR067577
G09574	SAMEA1016123	ERR067585
G09575	SAMEA1016148	ERR067591
G09576	SAMEA1016051	ERR067596
G09577	SAMEA1016029	ERR067597
G09578	SAMEA1016021	ERR067599
G09579	SAMEA1016144	ERR067601
G09580	SAMEA1016130	ERR067606
G09581	SAMEA1016091	ERR067607
G09582	SAMEA1015997	ERR067609
G09583	SAMEA1016030	ERR067612
G09584	SAMEA1015940	ERR067615
G09585	SAMEA1016063	ERR067624
G09586	SAMEA1016134	ERR067629
G09587	SAMEA1016181	ERR067632
G09589	SAMEA1015927	ERR067634
G09591	SAMEA1016142	ERR067645
G09592	SAMEA1016179	ERR067657
G09593	SAMEA1016198	ERR067658
G09594	SAMEA1016081	ERR067661
G09595	SAMEA1016056	ERR067664
G09596	SAMEA1016061	ERR067677
G09597	SAMEA1015937	ERR067679
G09598	SAMEA1016088	ERR067683
G09599	SAMEA1016062	ERR067684
G09600	SAMEA1015959	ERR067690
G09601	SAMEA1015977	ERR067691
G09602	SAMEA1016015	ERR067693
G09603	SAMEA1016126	ERR067700
G09604	SAMEA1016191	ERR067706
G09605	SAMEA1015989	ERR067716
G09606	SAMEA1016024	ERR067725
G09607	SAMEA1016045	ERR067727
G09608	SAMEA1016026	ERR067728
G09609	SAMEA1016047	ERR067729
G09610	SAMEA1016019	ERR067731
G09612	SAMEA1016113	ERR067733
G09613	SAMEA1016160	ERR067737
G09614	SAMEA1016077	ERR067747
G09615	SAMEA1016067	ERR067748
G09616	SAMEA1016162	ERR067752
G09617	SAMEA1016140	ERR067753
G09618	SAMEA1016145	ERR067757
G09619	SAMEA1015939	ERR067767
G09621	SAMEA1403980	ERR108425
G09622	SAMEA1403858	ERR108429
G09624	SAMEA1403795	ERR108437
G09626	SAMEA1403955	ERR108446
G09627	SAMEA1403894	ERR108451
G09628	SAMEA1403851	ERR108456
G09630	SAMEA1404032	ERR108472
G09631	SAMEA1403603	ERR108481
G09632	SAMEA1403586	ERR108483
G09633	SAMEA1403570	ERR108485
G09634	SAMEA1403583	ERR108487
G09635	SAMEA1403885	ERR108497
G09636	SAMEA1403626	ERR108509
G09638	SAMEA1403739	ERR117450
G09639	SAMEA1403731	ERR117451
G09640	SAMEA1403965	ERR117452
G09641	SAMEA1403712	ERR117466
G09642	SAMEA1403806	ERR133804
G09643	SAMEA1403914	ERR133809
G09644	SAMEA1403668	ERR133811
G09645	SAMEA1403655	ERR133812
G09646	SAMEA1403588	ERR133819
G09648	SAMEA1403962	ERR133823
G09649	SAMEA1403971	ERR133824
G09650	SAMEA1403853	ERR133829
G09651	SAMEA1403677	ERR133833
G09652	SAMEA1403686	ERR133834
G09653	SAMEA1403719	ERR133838
G09654	SAMEA1404038	ERR133846
G09655	SAMEA1403933	ERR133849
G09656	SAMEA1403816	ERR133851
G09657	SAMEA1403763	ERR133858
G09658	SAMEA1403900	ERR133872
G09659	SAMEA1403928	ERR133874
G09660	SAMEA1403868	ERR133876
G09661	SAMEA1403683	ERR133887
G09662	SAMEA1404002	ERR133897
G09663	SAMEA1403918	ERR133903
G09664	SAMEA1403653	ERR133911
G09665	SAMEA1403664	ERR133912
G09666	SAMEA1403937	ERR133917
G09667	SAMEA1403989	ERR133920
G09668	SAMEA1403829	ERR133921
G09669	SAMEA1403877	ERR133922
G09671	SAMEA1403741	ERR133937
G09672	SAMEA1403804	ERR133943
G09673	SAMEA1404048	ERR133949
G09674	SAMEA1403652	ERR133952
G09675	SAMEA1403551	ERR133956
G09676	SAMEA1403864	ERR133962
G09677	SAMEA1403899	ERR133967
G09678	SAMEA1403923	ERR133969
G09679	SAMEA1403963	ERR133974
G09680	SAMEA1403987	ERR133977
G09681	SAMEA1403610	ERR133978
G09682	SAMEA1403700	ERR133981
[truncated: 7,352 more rows]
