# Supplementary material for: Transition bias influences the evolution of antibiotic resistance in Mycobacterium tuberculosis
Source: PLoS Biol. 2019 May 13;17(5):e3000265. doi: 10.1371/journal.pbio.3000265 (PMC6532934; doi:10.1371/journal.pbio.3000265)
Supplement: S4 Data — For each of the 152 mutations, this data set includes the mutation’s genomic position, the amino acid change it causes (if any), the antibiotic it confers resistance to, the number of times it was found in the 9,351 MTB genomes, and the inferred number of times it independently evolved (i.e., mutational events). MTB, Mycobacterium tuberculosis. (XLSX) [file pbio.3000265.s004.xlsx]

## Sheet: TableS2.txt
GENOMIC_POSITION	REF_BASE	ALT_BASE	LOCUS	SUBSTITUTION	DRUG	COUNT	EVENTS
781687	A	G	Rv0682	K43R	SM	936	176
1473246	A	G	rrs	A1401G	AK;CAP;KAN	592	145
4247429	A	G	Rv3795	M306V	EMB	506	147
781822	A	G	Rv0682	K88R	SM	185	50
4248003	A	G	Rv3795	Q497R	EMB	150	58
7582	A	G	Rv0006	D94G	FQ	147	86
761110	A	G	Rv0667	D435G	RIF	36	8
761140	A	G	Rv0667	H445R	RIF	27	21
1472751	A	G	rrs	A906G	SM	15	9
6734	A	G	Rv0005	N499D	FQ	1	1
761155	C	T	Rv0667	S450L	RIF	1646	306
1673425	C	T	Rv1483	C-15T	INH;ETH	477	215
1472362	C	T	rrs	C517T	SM	306	24
7570	C	T	Rv0006	A90V	FQ	134	54
2715342	C	T	Rv2416c	G-10A	KAN	88	30
761139	C	T	Rv0667	H445Y	RIF	62	43
4326707	C	T	Rv3854c	W256STOP	ETH	14	1
761128	C	T	Rv0667	S441L	RIF	6	3
1473247	C	T	rrs	C1402T	CAP	4	3
4247431	G	A	Rv3795	M306I	EMB	322	101
4247730	G	A	Rv3795	G406D	EMB	47	30
4247729	G	A	Rv3795	G406S	EMB	27	10
7581	G	A	Rv0006	D94N	FQ	25	21
4407790	G	A	Rv3919c	A138V	SM	17	13
6620	G	A	Rv0005	D461N	FQ	5	5
2288821	G	A	Rv2043c	Q141STOP	PZA	2	2
1673432	T	C	Rv1483	T-8C	INH;ETH	86	10
761161	T	C	Rv0667	L452P	RIF	79	22
2289252	T	C	Rv2043c	A-11G	PZA	50	35
1674782	T	C	Rv1484	I194T	INH	33	11
7572	T	C	Rv0006	S91P	FQ	32	22
1674263	T	C	Rv1484	I21T	INH;ETH	21	9
1472359	A	C	rrs	A514C	SM	174	42
7582	A	C	Rv0006	D94A	FQ	56	33
4247429	A	C	Rv3795	M306L	EMB	23	14
4247469	A	C	Rv3795	Y319S	EMB	16	5
761140	A	C	Rv0667	H445P	RIF	4	4
761101	A	C	Rv0667	Q432P	RIF	3	3
761110	A	T	Rv0667	D435V	RIF	163	65
761140	A	T	Rv0667	H445L	RIF	19	17
761277	A	T	Rv0667	I491F	RIF	19	6
761101	A	T	Rv0667	Q432L	RIF	8	4
4247429	A	T	Rv3795	M306L	EMB	1	1
4248002	C	A	Rv3795	Q497K	EMB	42	18
761100	C	A	Rv0667	Q432K	RIF	5	4
2155168	C	A	Rv1908c	S315I	INH	1	1
2155168	C	G	Rv1908c	S315T	INH	2405	445
761139	C	G	Rv0667	H445D	RIF	77	44
761155	C	G	Rv0667	S450W	RIF	34	16
2715342	C	G	Rv2416c	G-10C	KAN	5	2
4247730	G	C	Rv3795	G406A	EMB	306	31
4247431	G	C	Rv3795	M306I	EMB	87	38
7581	G	C	Rv0006	D94H	FQ	9	7
4247728	G	C	Rv3795	E405D	EMB	5	2
7564	G	C	Rv0006	G88A	FQ	3	3
2155167	G	C	Rv1908c	S315R	INH	2	1
761109	G	T	Rv0667	D435Y	RIF	71	39
1673423	G	T	Rv1483	G-17T	INH;ETH	63	11
7581	G	T	Rv0006	D94Y	FQ	27	17
4247431	G	T	Rv3795	M306I	EMB	27	12
2155167	G	T	Rv1908c	S315R	INH	21	13
760314	G	T	Rv0667	V170F	RIF	8	6
1473329	G	T	rrs	G1484T	AK;CAP	6	6
7563	G	T	Rv0006	G88C	FQ	5	5
4407802	G	T	Rv3919c	A134E	SM	5	3
4247729	G	T	Rv3795	G406C	EMB	2	1
4407967	A	G	Rv3919c	L79S	SM	120	7
4249757	A	G	Rv3795	T1082A	EMB	19	1
2288727	A	G	Rv2043c	L172P	PZA	18	5
4247496	A	G	Rv3795	D328G	EMB	15	3
2289202	A	G	Rv2043c	C14R	PZA	9	2
4327065	A	G	Rv3854c	C137R	ETH	9	4
2289231	A	G	Rv2043c	L4S	PZA	8	5
2289253	A	G	Rv2043c	T-12C	PZA	4	2
4407931	A	G	Rv3919c	L91P	SM	4	2
2155541	A	G	Rv1908c	W191R	INH	3	3
2288830	A	G	Rv2043c	C138R	PZA	3	2
2289162	A	G	Rv2043c	L27P	PZA	3	3
2155636	A	G	Rv1908c	L159P	INH	1	1
4407922	A	G	Rv3919c	L94P	SM	1	1
4243221	C	T	Rv3794	C-12T	EMB	70	32
2155168	C	T	Rv1908c	S315N	INH	34	25
4407997	C	T	Rv3919c	G69D	SM	18	2
1472358	C	T	rrs	C513T	SM	15	4
2289220	C	T	Rv2043c	D8N	PZA	10	4
2288952	C	T	Rv2043c	G97D	PZA	8	2
2288847	C	T	Rv2043c	G132D	PZA	7	4
2726136	C	T	Rv2428	C-57T	INH	5	4
2288836	C	T	Rv2043c	D136N	PZA	3	1
4407985	C	T	Rv3919c	G73E	SM	2	1
1917857	C	T	Rv1694	C-83T	CAP	1	1
2289097	C	T	Rv2043c	D49N	PZA	1	1
4407994	C	T	Rv3919c	S70N	SM	1	1
2715344	G	A	Rv2416c	C-12T	KAN	119	26
2715346	G	A	Rv2416c	C-14T	KAN;CAP	51	18
4249583	G	A	Rv3795	D1024N	EMB	50	30
2714308	G	A	Rv2416c	P342L	CAP	5	1
4407794	G	A	Rv3919c	R137W	SM	4	4
4407979	G	A	Rv3919c	P75L	SM	3	2
2289214	G	A	Rv2043c	Q10STOP	PZA	1	1
4326785	G	A	Rv3854c	P230L	ETH	1	1
4407952	G	A	Rv3919c	P84L	SM	1	1
4408003	T	C	Rv3919c	D67G	SM	5	4
2289072	T	C	Rv2043c	H57R	PZA	4	2
4326737	T	C	Rv3854c	Q246R	ETH	4	2
2289219	T	C	Rv2043c	D8G	PZA	2	1
2715345	T	C	Rv2416c	A-13G	KAN	2	2
760882	T	C	Rv0667	V359A	RIF	1	1
4247574	A	C	Rv3795	D354A	EMB	249	18
2288868	A	C	Rv2043c	V125G	PZA	15	3
4407973	A	C	Rv3919c	V77G	SM	6	4
4327067	A	C	Rv3854c	L136R	ETH	5	2
4408009	A	C	Rv3919c	V65G	SM	5	5
4407880	A	C	Rv3919c	L108R	SM	4	4
1472752	A	T	rrs	A907T	SM	1	1
2715369	C	A	Rv2416c	G-37T	KAN	228	8
761139	C	A	Rv0667	H445N	RIF	34	17
2289038	C	A	Rv2043c	W68C	PZA	8	1
4407730	C	A	Rv3919c	R158L	SM	4	1
2155129	C	A	Rv1908c	W328L	INH	2	2
2288704	C	A	Rv2043c	V180F	PZA	2	2
2289010	C	A	Rv2043c	G78C	PZA	1	1
4243217	C	G	Rv3794	C-16G	EMB	27	11
4407965	C	G	Rv3919c	A80P	SM	14	2
761100	C	G	Rv0667	Q432E	RIF	1	1
2288827	C	G	Rv2043c	V139L	PZA	1	1
2289038	C	G	Rv2043c	W68C	PZA	1	1
2289223	C	G	Rv2043c	V7L	PZA	1	1
4326974	C	G	Rv3854c	W167S	ETH	1	1
4407985	C	G	Rv3919c	G73A	SM	1	1
4326676	G	C	Rv3854c	S266R	ETH	43	1
4326474	G	C	Rv3854c	P334A	ETH	24	1
2289073	G	C	Rv2043c	H57D	PZA	6	2
4407756	G	C	Rv3919c	S149R	SM	3	2
2288930	G	C	Rv2043c	S104R	PZA	2	1
2155417	G	C	Rv1908c	P232R	INH	1	1
2288930	G	T	Rv2043c	S104R	PZA	9	5
4247495	G	T	Rv3795	D328Y	EMB	8	4
4408061	G	T	Rv3919c	H48N	SM	6	1
4407604	G	T	Rv3919c	A200E	SM	3	2
4407756	G	T	Rv3919c	S149R	SM	2	1
2155814	G	T	Rv1908c	P100T	INH	1	1
1674481	T	G	Rv1484	S94A	INH;ETH	46	20
4326632	T	G	Rv3854c	H281P	ETH	37	2
4407758	T	G	Rv3919c	S149R	SM	19	4
1918647	T	G	Rv1694	N236K	CAP	12	1
2289207	T	G	Rv2043c	D12A	PZA	11	7
4326980	T	G	Rv3854c	Q165P	ETH	7	3
2288955	T	G	Rv2043c	K96T	PZA	5	4
2155648	T	G	Rv1908c	Y155S	INH	3	2
2288932	T	G	Rv2043c	S104R	PZA	1	1
4249512	T	G	Rv3795	M1000R	EMB	1	1
